# Supplementary material for: 2,2′-(4-Methyl-4H-1,2,4-triazole-3,5-di­yl)dibenzene­sulfonamide
Source: Acta Crystallogr Sect E Struct Rep Online. 2012 Feb 17;68(Pt 3):o754. doi: 10.1107/S1600536812006113 (PMC3295521; doi:10.1107/S1600536812006113)
Supplement: Supplementary file 1 [file e-68-0o754-sup1.cif]

##############################################################################
#                                                                            #
# This CIF contains the data in a paper accepted for publication in          #
# Acta Crystallographica Section E. It conforms to the requirements of       #
# Notes for Authors for Acta Crystallographica Section E, and has been       #
# peer reviewed under the auspices of the IUCr Commission on Journals.       #
#                                                                            #
# Full details of the Crystallographic Information File format               #
# are given in the paper "The Crystallographic Information File (CIF):       #
# a New Standard Archive File for Crystallography" by S. R. Hall, F. H.      #
# Allen and I. D. Brown [Acta Cryst. (1991), A47, 655-685].                  #
#                                                                            #
# The current version of the core CIF dictionary is obtainable from          #
# ftp://ftp.iucr.org/pub/cif_core.dic.                                       #
#                                                                            #
# Software is freely available for graphical display of the structure(s)     #
# in this CIF. For information consult the CIF software page                 #
# http://www.iucr.org/resources/cif/software.                                #
#                                                                            #
# This file may be used for bona fide research purposes within the           #
# scientific community so long as proper attribution is given to the journal # 
# article from which it was obtained.                                        #
#                                                                            #
##############################################################################
data_global
_audit_creation_method     ?
_journal_date_recd_electronic     2012-02-05
_journal_date_accepted     2012-02-11
_journal_name_full     'Acta Crystallographica, Section E'
_journal_year     2012
_journal_volume     68
_journal_issue      3
_journal_page_first     o754
_journal_page_last     o754
_journal_paper_category     QO
_journal_paper_doi     10.1107/S1600536812006113
_journal_coeditor_code     HB6629
_publ_contact_author
;
Muhammad Nawaz Tahir
University of Sargodha
Department of Physics
Sargodha
Pakistan
;
_publ_contact_author_email     'dmntahir_uos@yahoo.com'
_publ_contact_author_fax     '0092 48 32 22 121'
_publ_contact_author_phone     '0092 48 92 30 914'
_publ_section_title
;
2,2'-(4-Methyl-4<i>H</i>-1,2,4-triazole-3,5-diyl)dibenzenesulfonamide
;
loop_
    _publ_author_name
    _publ_author_address
    'Tasleem Akhtar'
;
University of Sargodha
Department of Chemistry
Sargodha
Pakistan
;
    'Waseeq Ahmad Siddiqui'
;
University of Sargodha
Department of Chemistry
Sargodha
Pakistan
;
    'Adnan Ashraf'
;
University of Sargodha
Department of Chemistry
Sargodha
Pakistan
;
    'Tahir, M. Nawaz'
;
University of Sargodha
Department of Physics
Sargodha
Pakistan
;
data_I
_audit_creation_method     SHELXL-97
_chemical_name_systematic
;
2,2'-(4-Methyl-4<i>H</i>-1,2,4-triazole-3,5-diyl)dibenzenesulfonamide
;
_chemical_name_common     ?
_chemical_formula_moiety     'C15 H15 N5 O4 S2'
_chemical_formula_sum     'C15 H15 N5 O4 S2'
_chemical_formula_iupac     'C15 H15 N5 O4 S2'
_chemical_formula_weight     393.44
_symmetry_cell_setting     monoclinic
_symmetry_space_group_name_H-M     'P 21/n'
_symmetry_space_group_name_Hall     '-P 2yn'
loop_
    _symmetry_equiv_pos_site_id
    _symmetry_equiv_pos_as_xyz
    1 x,y,z
    2 1/2-x,1/2+y,1/2-z
    3 -x,-y,-z
    4 1/2+x,1/2-y,1/2+z
_cell_length_a     13.4190(6)
_cell_length_b     6.9043(2)
_cell_length_c     19.0498(9)
_cell_angle_alpha     90
_cell_angle_beta     102.243(2)
_cell_angle_gamma     90
_cell_volume     1724.80(12)
_cell_formula_units_Z     4
_cell_measurement_reflns_used     2526
_cell_measurement_theta_min     2.08
_cell_measurement_theta_max     27.88
_cell_measurement_temperature     296(2)
_exptl_crystal_description     prism
_exptl_crystal_colour     'colourless'
_exptl_crystal_size_max     0.35
_exptl_crystal_size_mid     0.25
_exptl_crystal_size_min     0.22
_exptl_crystal_density_diffrn     1.515
_exptl_crystal_density_meas     ?
_exptl_crystal_density_method     'not measured'
_exptl_crystal_F_000     816
_exptl_absorpt_coefficient_mu     0.342
_exptl_absorpt_correction_type     multi-scan
_exptl_absorpt_process_details     '(SADABS; Bruker, 2005)'
_exptl_absorpt_correction_T_min     0.915
_exptl_absorpt_correction_T_max     0.938
_exptl_special_details
;
;
_diffrn_ambient_temperature     296(2)
_diffrn_radiation_type     MoK\a
_diffrn_radiation_wavelength     0.71073
_diffrn_radiation_source     'fine-focus sealed tube'
_diffrn_radiation_monochromator     graphite
_diffrn_measurement_device_type     'Bruker Kappa APEXII CCD'
_diffrn_measurement_method     \w
_diffrn_detector_area_resol_mean     7.60
_diffrn_reflns_number     15158
_diffrn_reflns_av_R_equivalents     0.0599
_diffrn_reflns_av_sigmaI/netI     0.0733
_diffrn_reflns_theta_min     2.08
_diffrn_reflns_theta_max     27.88
_diffrn_reflns_theta_full     27.88
_diffrn_measured_fraction_theta_max     0.986
_diffrn_measured_fraction_theta_full     0.986
_diffrn_reflns_limit_h_min     -17
_diffrn_reflns_limit_h_max     17
_diffrn_reflns_limit_k_min     -5
_diffrn_reflns_limit_k_max     9
_diffrn_reflns_limit_l_min     -24
_diffrn_reflns_limit_l_max     25
_diffrn_standards_number     0
_diffrn_standards_interval_count     ?
_diffrn_standards_interval_time     ?
_diffrn_standards_decay_%     ?
_refine_special_details
;
Refinement of <i>F</i>^2^ against ALL reflections. The weighted <i>R</i>-factor
<i>wR</i> and goodness of fit <i>S</i> are based on <i>F</i>^2^, conventional
<i>R</i>-factors <i>R</i> are based on <i>F</i>, with <i>F</i> set to zero for
negative <i>F</i>^2^. The threshold expression of <i>F</i>^2^ >
\s(<i>F</i>^2^) is used only for calculating <i>R</i>-factors(gt) <i>etc</i>.
and is not relevant to the choice of reflections for refinement.
<i>R</i>-factors based on <i>F</i>^2^ are statistically about twice as large
as those based on <i>F</i>, and <i>R</i>- factors based on ALL data will be
even larger.
;
_reflns_number_total     4055
_reflns_number_gt     2526
_reflns_threshold_expression     I>2\s(I)
_refine_ls_structure_factor_coef     Fsqd
_refine_ls_matrix_type     full
_refine_ls_R_factor_all     0.1043
_refine_ls_R_factor_gt     0.0590
_refine_ls_wR_factor_gt     0.1370
_refine_ls_wR_factor_ref     0.1582
_refine_ls_goodness_of_fit_ref     1.031
_refine_ls_restrained_S_all     1.031
_refine_ls_number_reflns     4055
_refine_ls_number_parameters     239
_refine_ls_number_restraints     0
_refine_ls_hydrogen_treatment     mixed
_refine_ls_weighting_scheme     calc
_refine_ls_weighting_details
                 'calc w=1/[\s^2^(Fo^2^)+(0.0762P)^2^] where P=(Fo^2^+2Fc^2^)/3'
_atom_sites_solution_hydrogens     geom
_atom_sites_solution_primary     direct
_atom_sites_solution_secondary     difmap
_refine_ls_shift/su_max     0.000
_refine_ls_shift/su_mean     0.000
_refine_diff_density_max     0.625
_refine_diff_density_min     -0.660
loop_
    _atom_type_symbol
    _atom_type_description
    _atom_type_scat_dispersion_real
    _atom_type_scat_dispersion_imag
    _atom_type_scat_source
    'C' 'C' 0.0033 0.0016
                         'International Tables Vol C Tables 4.2.6.8 and 6.1.1.4'
    'H' 'H' 0.0000 0.0000
                         'International Tables Vol C Tables 4.2.6.8 and 6.1.1.4'
    'N' 'N' 0.0061 0.0033
                         'International Tables Vol C Tables 4.2.6.8 and 6.1.1.4'
    'O' 'O' 0.0106 0.0060
                         'International Tables Vol C Tables 4.2.6.8 and 6.1.1.4'
    'S' 'S' 0.1246 0.1234
                         'International Tables Vol C Tables 4.2.6.8 and 6.1.1.4'
_computing_data_collection     'APEX2 (Bruker, 2009)'
_computing_cell_refinement     'SAINT (Bruker, 2009)'
_computing_data_reduction     'SAINT (Bruker, 2009)'
_computing_structure_solution     'SHELXS97 (Sheldrick, 2008)'
_computing_structure_refinement     'SHELXL97 (Sheldrick, 2008)'
_computing_molecular_graphics
                  'ORTEP-3 for Windows (Farrugia, 1997) and PLATON (Spek, 2009)'
_computing_publication_material
                                'WinGX (Farrugia, 1999) and PLATON (Spek, 2009)'
loop_
    _atom_site_type_symbol
    _atom_site_label
    _atom_site_fract_x
    _atom_site_fract_y
    _atom_site_fract_z
    _atom_site_U_iso_or_equiv
    _atom_site_thermal_displace_type
    _atom_site_calc_flag
    _atom_site_refinement_flags
    _atom_site_occupancy
    _atom_site_disorder_assembly
    _atom_site_disorder_group
    S S1 0.05268(6) 1.38253(11) 0.12266(4) 0.0315(3) Uani . . 1.000 . -16
    S S2 -0.01231(6) 1.09870(12) 0.38488(4) 0.0358(3) Uani . . 1.000 . -16
    O O1 -0.04824(15) 1.3040(3) 0.11187(13) 0.0438(8) Uani . . 1.000 . -16
    O O2 0.06566(19) 1.5630(3) 0.08924(13) 0.0470(9) Uani . . 1.000 . -16
    O O3 0.00582(18) 1.2207(3) 0.32800(12) 0.0444(8) Uani . . 1.000 . -16
    O O4 -0.06624(19) 1.1753(4) 0.43601(13) 0.0509(9) Uani . . 1.000 . -16
    N N1 0.0933(2) 1.4069(4) 0.20696(16) 0.0362(9) Uani . . 1.000 . -16
    N N2 0.03107(18) 0.9092(3) 0.18915(13) 0.0266(8) Uani . . 1.000 . -16
    N N3 0.12821(19) 0.8730(4) 0.29572(14) 0.0340(8) Uani . . 1.000 . -16
    N N4 0.18700(19) 0.9443(4) 0.25015(14) 0.0327(8) Uani . . 1.000 . -16
    N N5 0.0966(2) 1.0255(5) 0.42979(16) 0.0423(10) Uani . . 1.000 . -16
    C C1 0.1333(2) 1.2155(4) 0.08967(16) 0.0286(9) Uani . . 1.000 . -16
    C C2 0.1717(2) 1.2741(5) 0.03096(17) 0.0369(11) Uani . . 1.000 . -16
    C C3 0.2396(3) 1.1553(5) 0.00495(18) 0.0408(11) Uani . . 1.000 . -16
    C C4 0.2696(3) 0.9836(5) 0.03807(19) 0.0447(12) Uani . . 1.000 . -16
    C C5 0.2307(2) 0.9214(5) 0.09593(18) 0.0379(11) Uani . . 1.000 . -16
    C C6 0.1620(2) 1.0357(4) 0.12269(16) 0.0292(9) Uani . . 1.000 . -16
    C C7 0.1277(2) 0.9661(4) 0.18635(16) 0.0287(9) Uani . . 1.000 . -16
    C C8 0.0343(2) 0.8550(4) 0.25834(16) 0.0286(9) Uani . . 1.000 . -16
    C C9 -0.05428(11) 0.8905(4) 0.13235(8) 0.0214(8) Uani . . 1.000 . -16
    C C10 -0.05358(11) 0.7942(3) 0.28739(8) 0.0307(10) Uani . . 1.000 . -16
    C C11 -0.08105(11) 0.8909(3) 0.34553(8) 0.0330(10) Uani . . 1.000 . -16
    C C12 -0.16186(11) 0.8275(3) 0.37385(8) 0.0438(11) Uani . . 1.000 . -16
    C C13 -0.2172(3) 0.6684(6) 0.3451(2) 0.0513(14) Uani . . 1.000 . -16
    C C14 -0.1922(3) 0.5723(5) 0.2878(2) 0.0480(14) Uani . . 1.000 . -16
    C C15 -0.1123(3) 0.6349(5) 0.25875(19) 0.0400(11) Uani . . 1.000 . -16
    H H1A 0.063(3) 1.330(5) 0.2279(18) 0.0435 Uiso . . 1.000 . -16
    H H1B 0.164(3) 1.434(5) 0.2203(18) 0.0435 Uiso . . 1.000 . -16
    H H2 0.15207 1.39242 0.00900 0.0442 Uiso . . 1.000 . -16
    H H3 0.26444 1.19303 -0.03496 0.0490 Uiso . . 1.000 . -16
    H H4 0.31685 0.90708 0.02156 0.0538 Uiso . . 1.000 . -16
    H H5 0.25064 0.80228 0.11706 0.0454 Uiso . . 1.000 . -16
    H H5A 0.085(3) 0.941(5) 0.466(2) 0.0509 Uiso . . 1.000 . -16
    H H5B 0.128(3) 0.971(6) 0.402(2) 0.0509 Uiso . . 1.000 . -16
    H H9A -0.11300 0.85753 0.15121 0.0321 Uiso . . 1.000 . -16
    H H9B -0.04191 0.79024 0.10032 0.0321 Uiso . . 1.000 . -16
    H H9C -0.06624 1.01082 0.10672 0.0321 Uiso . . 1.000 . -16
    H H12 -0.17881 0.89259 0.41243 0.0524 Uiso . . 1.000 . -16
    H H13 -0.27155 0.62553 0.36427 0.0613 Uiso . . 1.000 . -16
    H H14 -0.22961 0.46418 0.26857 0.0577 Uiso . . 1.000 . -16
    H H15 -0.09730 0.57006 0.21947 0.0480 Uiso . . 1.000 . -16
loop_
    _atom_site_aniso_label
    _atom_site_aniso_U_11
    _atom_site_aniso_U_22
    _atom_site_aniso_U_33
    _atom_site_aniso_U_12
    _atom_site_aniso_U_13
    _atom_site_aniso_U_23
    S1 0.0307(4) 0.0274(4) 0.0364(5) 0.0039(3) 0.0074(3) -0.0018(3)
    S2 0.0423(5) 0.0348(5) 0.0332(5) -0.0007(3) 0.0148(4) -0.0013(3)
    O1 0.0263(11) 0.0412(13) 0.0614(16) 0.0034(10) 0.0036(11) -0.0089(12)
    O2 0.0642(16) 0.0277(12) 0.0519(16) 0.0059(11) 0.0186(13) 0.0070(11)
    O3 0.0603(15) 0.0357(13) 0.0417(14) 0.0005(11) 0.0209(12) 0.0067(11)
    O4 0.0629(16) 0.0508(15) 0.0467(15) 0.0013(12) 0.0293(12) -0.0079(12)
    N1 0.0323(15) 0.0407(17) 0.0381(17) -0.0015(12) 0.0128(12) -0.0058(13)
    N2 0.0264(12) 0.0258(13) 0.0283(14) 0.0021(10) 0.0076(10) -0.0016(11)
    N3 0.0288(13) 0.0396(16) 0.0343(15) 0.0012(12) 0.0084(11) 0.0036(12)
    N4 0.0281(13) 0.0381(15) 0.0329(15) 0.0027(11) 0.0089(11) 0.0039(12)
    N5 0.0444(17) 0.050(2) 0.0328(17) -0.0027(15) 0.0087(13) -0.0014(14)
    C1 0.0262(15) 0.0314(17) 0.0273(16) 0.0010(13) 0.0038(12) -0.0009(13)
    C2 0.0411(18) 0.0367(19) 0.0317(18) -0.0037(15) 0.0053(14) 0.0017(15)
    C3 0.0415(19) 0.051(2) 0.0340(19) -0.0078(16) 0.0171(15) -0.0034(17)
    C4 0.043(2) 0.049(2) 0.047(2) 0.0085(17) 0.0205(16) -0.0061(18)
    C5 0.0394(18) 0.0351(19) 0.043(2) 0.0096(14) 0.0170(15) 0.0021(15)
    C6 0.0262(15) 0.0291(17) 0.0326(17) -0.0019(13) 0.0069(13) -0.0053(14)
    C7 0.0262(15) 0.0273(16) 0.0332(17) 0.0045(12) 0.0080(13) -0.0027(13)
    C8 0.0303(15) 0.0260(16) 0.0302(17) 0.0036(12) 0.0077(13) -0.0024(13)
    C9 0.0180(13) 0.0237(15) 0.0206(14) -0.0009(11) -0.0002(11) -0.0030(12)
    C10 0.0279(15) 0.0306(17) 0.0346(18) 0.0041(13) 0.0092(13) 0.0040(14)
    C11 0.0305(16) 0.0385(19) 0.0300(17) 0.0013(13) 0.0065(13) 0.0054(14)
    C12 0.0427(19) 0.057(2) 0.0361(19) -0.0083(17) 0.0182(15) 0.0004(17)
    C13 0.040(2) 0.062(3) 0.055(2) -0.0150(18) 0.0174(18) 0.010(2)
    C14 0.040(2) 0.043(2) 0.060(3) -0.0113(16) 0.0085(18) 0.0022(19)
    C15 0.0381(18) 0.0349(19) 0.048(2) -0.0011(15) 0.0111(16) -0.0046(16)
_geom_special_details
;
Bond distances, angles <i>etc</i>. have been calculated using the rounded
fractional coordinates. All su's are estimated from the variances of the
(full) variance-covariance matrix. The cell e.s.d.'s are taken into account in
the estimation of distances, angles and torsion angles
;
loop_
    _geom_bond_atom_site_label_1
    _geom_bond_atom_site_label_2
    _geom_bond_site_symmetry_1
    _geom_bond_site_symmetry_2
    _geom_bond_distance
    _geom_bond_publ_flag
    S1 O1 . . 1.433(2) no
    S1 O2 . . 1.427(2) no
    S1 N1 . . 1.592(3) no
    S1 C1 . . 1.784(3) no
    S2 O3 . . 1.433(2) no
    S2 O4 . . 1.432(3) no
    S2 N5 . . 1.610(3) no
    S2 C11 . . 1.783(2) no
    N2 C7 . . 1.367(4) no
    N2 C8 . . 1.362(4) no
    N2 C9 . . 1.405(3) no
    N3 N4 . . 1.382(4) no
    N3 C8 . . 1.315(4) no
    N4 C7 . . 1.313(4) no
    N1 H1B . . 0.95(4) no
    N1 H1A . . 0.82(4) no
    N5 H5B . . 0.83(4) no
    N5 H5A . . 0.94(4) no
    C1 C6 . . 1.408(4) no
    C1 C2 . . 1.387(4) no
    C2 C3 . . 1.393(5) no
    C3 C4 . . 1.363(5) no
    C4 C5 . . 1.384(5) no
    C5 C6 . . 1.390(4) no
    C6 C7 . . 1.466(4) no
    C8 C10 . . 1.466(3) no
    C10 C11 . . 1.408(2) no
    C10 C15 . . 1.395(4) no
    C11 C12 . . 1.381(2) no
    C12 C13 . . 1.373(4) no
    C13 C14 . . 1.378(5) no
    C14 C15 . . 1.376(6) no
    C2 H2 . . 0.9300 no
    C3 H3 . . 0.9300 no
    C4 H4 . . 0.9300 no
    C5 H5 . . 0.9300 no
    C9 H9A . . 0.9600 no
    C9 H9B . . 0.9600 no
    C9 H9C . . 0.9600 no
    C12 H12 . . 0.9300 no
    C13 H13 . . 0.9300 no
    C14 H14 . . 0.9300 no
    C15 H15 . . 0.9300 no
loop_
    _geom_angle_atom_site_label_1
    _geom_angle_atom_site_label_2
    _geom_angle_atom_site_label_3
    _geom_angle_site_symmetry_1
    _geom_angle_site_symmetry_2
    _geom_angle_site_symmetry_3
    _geom_angle
    _geom_angle_publ_flag
    O1 S1 O2 . . . 117.89(15) no
    O1 S1 N1 . . . 107.21(15) no
    O1 S1 C1 . . . 109.28(13) no
    O2 S1 N1 . . . 108.05(15) no
    O2 S1 C1 . . . 105.47(14) no
    N1 S1 C1 . . . 108.68(14) no
    O3 S2 O4 . . . 119.23(15) no
    O3 S2 N5 . . . 107.80(15) no
    O3 S2 C11 . . . 108.10(11) no
    O4 S2 N5 . . . 106.69(15) no
    O4 S2 C11 . . . 106.99(13) no
    N5 S2 C11 . . . 107.53(14) no
    C7 N2 C8 . . . 106.3(2) no
    C7 N2 C9 . . . 128.4(2) no
    C8 N2 C9 . . . 125.0(2) no
    N4 N3 C8 . . . 107.6(2) no
    N3 N4 C7 . . . 107.9(2) no
    H1A N1 H1B . . . 125(3) no
    S1 N1 H1A . . . 109(2) no
    S1 N1 H1B . . . 114(2) no
    H5A N5 H5B . . . 112(4) no
    S2 N5 H5B . . . 109(3) no
    S2 N5 H5A . . . 108(3) no
    C2 C1 C6 . . . 120.3(3) no
    S1 C1 C2 . . . 116.9(2) no
    S1 C1 C6 . . . 122.8(2) no
    C1 C2 C3 . . . 119.9(3) no
    C2 C3 C4 . . . 119.9(3) no
    C3 C4 C5 . . . 121.0(3) no
    C4 C5 C6 . . . 120.5(3) no
    C5 C6 C7 . . . 117.8(3) no
    C1 C6 C5 . . . 118.5(3) no
    C1 C6 C7 . . . 123.7(3) no
    N2 C7 N4 . . . 109.0(3) no
    N4 C7 C6 . . . 124.6(3) no
    N2 C7 C6 . . . 126.4(3) no
    N2 C8 N3 . . . 109.2(2) no
    N3 C8 C10 . . . 125.3(3) no
    N2 C8 C10 . . . 125.5(2) no
    C11 C10 C15 . . . 117.5(2) no
    C8 C10 C15 . . . 120.7(2) no
    C8 C10 C11 . . . 121.80(19) no
    C10 C11 C12 . . . 121.03(17) no
    S2 C11 C10 . . . 120.94(13) no
    S2 C11 C12 . . . 118.04(13) no
    C11 C12 C13 . . . 120.1(2) no
    C12 C13 C14 . . . 119.9(3) no
    C13 C14 C15 . . . 120.6(3) no
    C10 C15 C14 . . . 120.9(3) no
    C1 C2 H2 . . . 120.00 no
    C3 C2 H2 . . . 120.00 no
    C2 C3 H3 . . . 120.00 no
    C4 C3 H3 . . . 120.00 no
    C3 C4 H4 . . . 120.00 no
    C5 C4 H4 . . . 119.00 no
    C4 C5 H5 . . . 120.00 no
    C6 C5 H5 . . . 120.00 no
    N2 C9 H9A . . . 109.00 no
    N2 C9 H9B . . . 109.00 no
    N2 C9 H9C . . . 109.00 no
    H9A C9 H9B . . . 109.00 no
    H9A C9 H9C . . . 109.00 no
    H9B C9 H9C . . . 109.00 no
    C11 C12 H12 . . . 120.00 no
    C13 C12 H12 . . . 120.00 no
    C12 C13 H13 . . . 120.00 no
    C14 C13 H13 . . . 120.00 no
    C13 C14 H14 . . . 120.00 no
    C15 C14 H14 . . . 120.00 no
    C10 C15 H15 . . . 120.00 no
    C14 C15 H15 . . . 119.00 no
loop_
    _geom_torsion_atom_site_label_1
    _geom_torsion_atom_site_label_2
    _geom_torsion_atom_site_label_3
    _geom_torsion_atom_site_label_4
    _geom_torsion_site_symmetry_1
    _geom_torsion_site_symmetry_2
    _geom_torsion_site_symmetry_3
    _geom_torsion_site_symmetry_4
    _geom_torsion
    _geom_torsion_publ_flag
    O1 S1 C1 C2 . . . . 114.3(2) no
    O1 S1 C1 C6 . . . . -68.8(3) no
    O2 S1 C1 C2 . . . . -13.3(3) no
    O2 S1 C1 C6 . . . . 163.6(2) no
    N1 S1 C1 C2 . . . . -129.0(2) no
    N1 S1 C1 C6 . . . . 47.9(3) no
    O3 S2 C11 C10 . . . . 43.59(19) no
    O3 S2 C11 C12 . . . . -136.53(16) no
    O4 S2 C11 C10 . . . . 173.16(17) no
    O4 S2 C11 C12 . . . . -6.95(19) no
    N5 S2 C11 C10 . . . . -72.55(19) no
    N5 S2 C11 C12 . . . . 107.34(18) no
    C8 N2 C7 N4 . . . . 1.1(3) no
    C8 N2 C7 C6 . . . . 179.6(3) no
    C9 N2 C7 N4 . . . . -173.4(3) no
    C9 N2 C7 C6 . . . . 5.1(4) no
    C7 N2 C8 N3 . . . . -1.4(3) no
    C7 N2 C8 C10 . . . . 176.2(2) no
    C9 N2 C8 N3 . . . . 173.3(2) no
    C9 N2 C8 C10 . . . . -9.2(4) no
    C8 N3 N4 C7 . . . . -0.5(3) no
    N4 N3 C8 N2 . . . . 1.2(3) no
    N4 N3 C8 C10 . . . . -176.4(2) no
    N3 N4 C7 N2 . . . . -0.4(3) no
    N3 N4 C7 C6 . . . . -178.9(3) no
    S1 C1 C2 C3 . . . . 176.5(3) no
    C6 C1 C2 C3 . . . . -0.6(5) no
    S1 C1 C6 C5 . . . . -175.6(2) no
    S1 C1 C6 C7 . . . . 1.0(4) no
    C2 C1 C6 C5 . . . . 1.2(4) no
    C2 C1 C6 C7 . . . . 177.8(3) no
    C1 C2 C3 C4 . . . . -1.2(5) no
    C2 C3 C4 C5 . . . . 2.4(6) no
    C3 C4 C5 C6 . . . . -1.7(5) no
    C4 C5 C6 C1 . . . . -0.1(5) no
    C4 C5 C6 C7 . . . . -176.9(3) no
    C1 C6 C7 N2 . . . . 69.9(4) no
    C1 C6 C7 N4 . . . . -111.8(3) no
    C5 C6 C7 N2 . . . . -113.4(3) no
    C5 C6 C7 N4 . . . . 64.8(4) no
    N2 C8 C10 C11 . . . . -121.9(3) no
    N2 C8 C10 C15 . . . . 59.2(4) no
    N3 C8 C10 C11 . . . . 55.4(4) no
    N3 C8 C10 C15 . . . . -123.6(3) no
    C8 C10 C11 S2 . . . . 2.2(3) no
    C8 C10 C11 C12 . . . . -177.68(19) no
    C15 C10 C11 S2 . . . . -178.9(2) no
    C15 C10 C11 C12 . . . . 1.3(3) no
    C8 C10 C15 C14 . . . . 177.2(3) no
    C11 C10 C15 C14 . . . . -1.7(4) no
    S2 C11 C12 C13 . . . . 179.8(2) no
    C10 C11 C12 C13 . . . . -0.3(3) no
    C11 C12 C13 C14 . . . . -0.2(5) no
    C12 C13 C14 C15 . . . . -0.3(6) no
    C13 C14 C15 C10 . . . . 1.3(6) no
loop_
    _geom_hbond_atom_site_label_D
    _geom_hbond_atom_site_label_H
    _geom_hbond_atom_site_label_A
    _geom_hbond_site_symmetry_A
    _geom_hbond_distance_DH
    _geom_hbond_distance_HA
    _geom_hbond_distance_DA
    _geom_hbond_angle_DHA
    _geom_hbond_publ_flag
    N1 H1A O3 . 0.82(4) 2.33(4) 3.082(4) 153(3) yes
    N1 H1B N4 2_555 0.95(4) 1.96(4) 2.899(4) 171(3) yes
    N5 H5A O4 3_576 0.94(4) 2.10(4) 3.011(4) 164(3) yes
    N5 H5B N3 . 0.83(4) 2.14(4) 2.876(4) 148(4) yes
    C9 H9B O2 1_545 0.96 2.17 2.990(3) 142 yes
    C14 H14 Cg3 2_445 0.93 2.68 3.583(4) 163 yes
_iucr_refine_instructions_details
;
TITL T4UOS_0m in P2(1)/n
CELL 0.71073 13.4190 6.9043 19.0498 90.000 102.243 90.000
ZERR 4.00 0.0006 0.0002 0.0009 0.000 0.002 0.000
LATT 1
SYMM -x+1/2, y+1/2, -z+1/2
SFAC C  H  N  O  S
UNIT 60  60 20  16  8
L.S. 20
ACTA
BOND $H
HTAB
CONF
LIST 4
FMAP 2
PLAN 10
MPLA 6 C1 C2 C3 C4 C5 C6
MPLA 6 C7 C8 N2 N3 N4 C9
MPLA 6 C10 C11 C12 C13 C14 C15
MPLA 6 C1 C2 C3 C4 C5 C6
TEMP 23.000
WGHT    0.076200
FVAR       0.16365
S1    5    0.052684    1.382531    0.122657    11.00000    0.03073    0.02742 =
         0.03636   -0.00183    0.00742    0.00390
S2    5   -0.012306    1.098697    0.384880    11.00000    0.04225    0.03478 =
         0.03322   -0.00134    0.01477   -0.00065
O1    4   -0.048240    1.304033    0.111869    11.00000    0.02634    0.04120 =
         0.06139   -0.00885    0.00358    0.00338
O2    4    0.065658    1.563036    0.089238    11.00000    0.06421    0.02770 =
         0.05186    0.00704    0.01857    0.00589
O3    4    0.005818    1.220671    0.327996    11.00000    0.06031    0.03567 =
         0.04174    0.00665    0.02090    0.00046
O4    4   -0.066239    1.175262    0.436010    11.00000    0.06291    0.05077 =
         0.04672   -0.00789    0.02926    0.00128
N1    3    0.093259    1.406939    0.206957    11.00000    0.03234    0.04065 =
         0.03810   -0.00579    0.01276   -0.00150
H1A   2    0.063392    1.330122    0.227900    11.00000   -1.20000
H1B   2    0.163842    1.433622    0.220318    11.00000   -1.20000
N2    3    0.031069    0.909149    0.189155    11.00000    0.02643    0.02575 =
         0.02827   -0.00158    0.00761    0.00211
N3    3    0.128211    0.873037    0.295725    11.00000    0.02884    0.03962 =
         0.03426    0.00364    0.00841    0.00116
N4    3    0.187004    0.944269    0.250154    11.00000    0.02811    0.03807 =
         0.03293    0.00385    0.00889    0.00271
N5    3    0.096557    1.025511    0.429785    11.00000    0.04440    0.05026 =
         0.03283   -0.00144    0.00872   -0.00267
H5A   2    0.084662    0.941035    0.465625    11.00000   -1.20000
H5B   2    0.127605    0.971132    0.401654    11.00000   -1.20000
C1    1    0.133291    1.215499    0.089669    11.00000    0.02624    0.03143 =
         0.02731   -0.00088    0.00379    0.00103
C2    1    0.171647    1.274088    0.030960    11.00000    0.04112    0.03672 =
         0.03169    0.00167    0.00534   -0.00374
AFIX  43
H2    2    0.152066    1.392422    0.009002    11.00000   -1.20000
AFIX   0
C3    1    0.239586    1.155246    0.004951    11.00000    0.04148    0.05111 =
         0.03403   -0.00342    0.01712   -0.00776
AFIX  43
H3    2    0.264440    1.193032   -0.034960    11.00000   -1.20000
AFIX   0
C4    1    0.269570    0.983569    0.038071    11.00000    0.04312    0.04908 =
         0.04720   -0.00608    0.02052    0.00852
AFIX  43
H4    2    0.316846    0.907083    0.021560    11.00000   -1.20000
AFIX   0
C5    1    0.230664    0.921428    0.095930    11.00000    0.03939    0.03511 =
         0.04273    0.00210    0.01697    0.00957
AFIX  43
H5    2    0.250644    0.802276    0.117059    11.00000   -1.20000
AFIX   0
C6    1    0.161993    1.035662    0.122693    11.00000    0.02621    0.02911 =
         0.03257   -0.00525    0.00685   -0.00187
C7    1    0.127736    0.966134    0.186347    11.00000    0.02615    0.02727 =
         0.03324   -0.00269    0.00799    0.00452
C8    1    0.034286    0.854976    0.258337    11.00000    0.03026    0.02602 =
         0.03024   -0.00239    0.00772    0.00358
C9    1   -0.054275    0.890458    0.132352    11.00000    0.01800    0.02366 =
         0.02063   -0.00303   -0.00023   -0.00094
AFIX 137
H9A   2   -0.112997    0.857534    0.151205    11.00000   -1.50000
H9B   2   -0.041915    0.790244    0.100317    11.00000   -1.50000
H9C   2   -0.066235    1.010823    0.106718    11.00000   -1.50000
C10   1   -0.053577    0.794163    0.287390    11.00000    0.02789    0.03055 =
         0.03460    0.00397    0.00918    0.00407
C11   1   -0.081054    0.890941    0.345527    11.00000    0.03047    0.03853 =
         0.03001    0.00537    0.00646    0.00131
C12   1   -0.161861    0.827498    0.373847    11.00000    0.04268    0.05652 =
         0.03608    0.00043    0.01821   -0.00831
AFIX  43
H12   2   -0.178805    0.892592    0.412434    11.00000   -1.20000
AFIX   0
C13   1   -0.217242    0.668381    0.345100    11.00000    0.03957    0.06224 =
         0.05466    0.00956    0.01735   -0.01498
AFIX  43
H13   2   -0.271554    0.625528    0.364267    11.00000   -1.20000
AFIX   0
C14   1   -0.192194    0.572265    0.287776    11.00000    0.04029    0.04293 =
         0.06000    0.00222    0.00850   -0.01126
AFIX  43
H14   2   -0.229615    0.464184    0.268575    11.00000   -1.20000
AFIX   0
C15   1   -0.112342    0.634862    0.258751    11.00000    0.03809    0.03492 =
         0.04798   -0.00455    0.01113   -0.00105
AFIX  43
H15   2   -0.097304    0.570064    0.219468    11.00000   -1.20000
HKLF 4
REM  T4UOS_0m in P2(1)/n
REM R1 =  0.0590 for   2526 Fo > 4sig(Fo)  and  0.1043 for all   4055 data
REM    239 parameters refined using      0 restraints
END
WGHT      0.0760      0.0000
REM Highest difference peak  0.625,  deepest hole -0.660,  1-sigma level  0.071
Q1    1  -0.0706  0.8477  0.1317  11.00000  0.05    0.63
Q2    1  -0.0656  0.9201  0.1048  11.00000  0.05    0.51
Q3    1  -0.0711  0.9508  0.1347  11.00000  0.05    0.49
Q4    1   0.1036  1.2972  0.1100  11.00000  0.05    0.33
Q5    1   0.0856  1.3834  0.1724  11.00000  0.05    0.26
Q6    1   0.1754  1.1117  0.1231  11.00000  0.05    0.24
Q7    1   0.2180  0.9124  0.0460  11.00000  0.05    0.21
Q8    1   0.0028  1.2032  0.3498  11.00000  0.05    0.21
Q9    1  -0.0558  1.1348  0.4781  11.00000  0.05    0.21
Q10   1   0.0946  1.5755  0.0733  11.00000  0.05    0.21
;
