# Supplementary material for: 2,2′-(4-Methyl-4H-1,2,4-triazole-3,5-di­yl)dibenzene­sulfonamide
Source: Acta Crystallogr Sect E Struct Rep Online. 2012 Feb 17;68(Pt 3):o754. doi: 10.1107/S1600536812006113 (PMC3295521; doi:10.1107/S1600536812006113)
Supplement: Supplementary file 2 [file e-68-0o754-Isup2.hkl]

#
# h,k,l, Fc-squared, Fo-squared, sigma(Fo-squared) and status flag
#
data_I
_shelx_title ' T4UOS_0m in P2(1)/n'
_shelx_refln_list_code          4
_shelx_F_calc_maximum      195.41
_exptl_crystal_F_000       816.00
_reflns_d_resolution_high  0.7599
 
loop_
 _symmetry_equiv_pos_as_xyz
 'x, y, z'
 '-x+1/2, y+1/2, -z+1/2'
 '-x, -y, -z'
 'x-1/2, -y-1/2, z-1/2'
 
_cell_length_a    13.4190
_cell_length_b     6.9043
_cell_length_c    19.0498
_cell_angle_alpha  90.000
_cell_angle_beta  102.243
_cell_angle_gamma  90.000
 
_shelx_F_squared_multiplier     1.000
 
loop_
 _refln_index_h
 _refln_index_k
 _refln_index_l
 _refln_F_squared_calc
 _refln_F_squared_meas
 _refln_F_squared_sigma
 _refln_observed_status
   2   0   0    21697.95    21511.06    302.74 o
   4   0   0     1581.98     1578.15     52.17 o
   6   0   0      403.27      480.21     34.06 o
   8   0   0      649.10      640.79     53.21 o
  10   0   0      885.15      849.57     63.85 o
  12   0   0      135.94       44.19     29.13 o
  14   0   0       11.01      -18.48     18.48 o
  16   0   0      139.46      120.20     28.33 o
   1   1   0     9707.23     9522.40     91.89 o
   2   1   0     6018.20     5604.01     57.13 o
   3   1   0       35.21       37.43      4.14 o
   4   1   0      891.03      873.50     20.40 o
   5   1   0      897.25      906.94     35.79 o
   6   1   0       89.05       81.79     10.98 o
   7   1   0     3701.47     3603.85     65.13 o
   8   1   0      163.79      162.70     15.45 o
   9   1   0      524.27      451.21     25.09 o
  10   1   0      385.71      402.03     25.23 o
  11   1   0      171.93      195.46     22.19 o
  12   1   0      285.07      287.28     27.36 o
  13   1   0       54.97       52.34     17.18 o
  14   1   0       45.50        6.57     13.00 o
  15   1   0        0.85       13.32     12.97 o
  16   1   0      121.36      134.02     22.07 o
  17   1   0        5.54       10.60     16.82 o
   0   2   0     1357.26     1224.79     49.10 o
   1   2   0     4929.06     4750.61     57.63 o
   2   2   0      912.06      963.95     13.76 o
   3   2   0     1327.82     1056.73     16.18 o
   4   2   0      403.38      415.97     13.09 o
   5   2   0      940.32      662.01     18.25 o
   6   2   0      213.08      273.19     14.28 o
   7   2   0      642.91      545.69     24.06 o
   8   2   0        0.07       -1.56      7.22 o
   9   2   0      325.02      344.10     26.94 o
  10   2   0      329.47      328.32     22.91 o
  11   2   0     1230.77     1314.28     50.25 o
  12   2   0       62.17       36.18     15.51 o
  13   2   0        1.55       -2.84     12.23 o
  14   2   0        6.20       13.29     12.66 o
  15   2   0        6.46       24.97     15.05 o
  16   2   0        1.23       13.52     16.04 o
   1   3   0      303.87      350.04     12.15 o
   2   3   0       34.67       39.50      4.90 o
   3   3   0      852.94     1005.02     15.19 o
   4   3   0      794.88      933.14     18.75 o
   5   3   0      306.77      323.61     13.04 o
   6   3   0        0.08        1.40      4.45 o
   7   3   0      160.75      157.96     10.47 o
   8   3   0      694.14      668.04     27.10 o
   9   3   0       88.67      101.94     15.20 o
  10   3   0     1218.84     1288.52     38.39 o
  11   3   0        0.32        6.79     11.64 o
  12   3   0      268.68      293.91     25.33 o
  13   3   0      156.28      155.74     21.05 o
  14   3   0      163.28      118.78     41.18 o
  15   3   0        9.43       -1.36     15.86 o
  16   3   0      160.77      189.76     30.76 o
   0   4   0     5739.21     5642.00    149.93 o
   1   4   0      938.25      931.56     21.38 o
   2   4   0     3194.70     3380.13     50.12 o
   3   4   0       23.87       32.59      7.65 o
   4   4   0      608.15      678.47     25.21 o
   5   4   0       68.32       68.21      7.60 o
   6   4   0      233.59      223.89     16.92 o
   7   4   0      238.75      271.15     17.48 o
   8   4   0      115.14      118.48     17.34 o
   9   4   0      410.86      430.21     26.79 o
  10   4   0       72.47       70.66     16.23 o
  11   4   0      170.18      179.95     35.03 o
  12   4   0      140.75      138.81     33.04 o
  13   4   0        2.44       -0.85     16.56 o
  14   4   0        5.04       -2.52     19.19 o
  15   4   0       42.49       31.79     24.88 o
   1   5   0       46.55       38.85      7.35 o
   2   5   0       47.00       52.63     10.37 o
   3   5   0      371.63      402.77     17.87 o
   4   5   0       97.17      108.79     18.33 o
   5   5   0     1246.84     1153.34     47.81 o
   6   5   0      184.23      203.53     19.95 o
   7   5   0      208.32      277.31     23.78 o
   8   5   0       39.20       35.92     14.77 o
   9   5   0      345.24      421.09     44.65 o
  10   5   0        7.48       -0.65     20.66 o
  11   5   0       17.12       34.31     20.61 o
  12   5   0       41.43       45.19     22.80 o
  13   5   0       28.03       28.33     24.14 o
  14   5   0       64.87       94.96     30.44 o
   0   6   0      816.51      753.81     41.21 o
   1   6   0      103.73      125.86     14.29 o
   2   6   0      644.96      632.92     29.79 o
   3   6   0     1753.55     1691.29     44.12 o
   4   6   0      211.87      242.29     28.98 o
   5   6   0      519.77      561.04     36.53 o
   6   6   0      116.97      149.49     28.30 o
   7   6   0      338.17      374.78     29.00 o
   8   6   0       11.03      -20.45     20.45 o
   9   6   0      267.65      267.72     34.02 o
  10   6   0       72.33      101.90     25.40 o
  11   6   0       13.31       18.07     23.48 o
  12   6   0       32.52       65.29     27.59 o
   1   7   0       86.74       97.43     19.42 o
   2   7   0      224.69      245.49     32.82 o
   3   7   0      112.48      139.00     28.10 o
   4   7   0      551.49      468.98     45.30 o
   5   7   0      105.57      147.54     23.65 o
   6   7   0       71.50       43.64     23.31 o
   7   7   0       25.35       19.79     22.42 o
   8   7   0       11.43       12.41     35.10 o
   9   7   0       46.01       47.73     32.69 o
  10   7   0      168.65      171.63     50.22 o
   0   8   0       62.25      120.98     52.65 o
   1   8   0        8.35       27.07     40.33 o
   2   8   0      171.05      176.06     33.13 o
   3   8   0       12.81        3.02     18.94 o
   4   8   0        0.64        2.80     27.20 o
   5   8   0        7.42       45.93     42.19 o
   6   8   0        6.16      -37.71     37.71 o
   7   8   0       46.37      165.42     66.84 o
   8   8   0        1.94       38.83     54.14 o
 -17   0   1       82.17       95.92     39.33 o
 -15   0   1      137.36      173.98     68.71 o
 -13   0   1      353.01      318.55     41.74 o
 -11   0   1     1716.10     1620.80     74.27 o
  -9   0   1     1419.80     1472.88     64.16 o
  -7   0   1      887.11     1044.79     46.85 o
  -5   0   1     2021.94     2405.41     70.50 o
  -3   0   1      346.44      381.40     16.37 o
   1   0   1      872.24      831.24     15.20 o
   3   0   1     3725.52     3183.97     55.50 o
   5   0   1       20.07        0.68      9.23 o
   7   0   1      632.94      528.65     70.76 o
   9   0   1     5185.22     5532.02    153.52 o
  11   0   1     1643.01     1452.44     71.36 o
  13   0   1      127.91       86.86     22.28 o
  15   0   1       25.88       15.17     18.01 o
  17   0   1       77.33       78.44     57.50 o
 -17   1   1        3.85       33.99     17.52 o
 -16   1   1       24.15       62.49     19.83 o
 -15   1   1       87.13      100.10     21.05 o
 -14   1   1       89.11       53.39     29.54 o
 -13   1   1      131.33      111.05     20.66 o
 -12   1   1       93.14       89.15     17.85 o
 -11   1   1      196.32      207.39     23.31 o
 -10   1   1      190.68      220.17     32.14 o
  -9   1   1      161.68      157.99     21.36 o
  -8   1   1      523.25      563.90     26.51 o
  -7   1   1       63.65       72.79     10.63 o
  -6   1   1      475.27      486.75     21.31 o
  -5   1   1       87.91       72.68      9.01 o
  -4   1   1     4402.07     4263.11     49.03 o
  -3   1   1     1276.63     1227.28     21.09 o
  -2   1   1    11699.13    10848.10    106.34 o
  -1   1   1      452.77      395.04     10.07 o
   0   1   1     4018.34     3884.06     42.47 o
   1   1   1     1114.22     1059.81     14.34 o
   2   1   1    29315.39    27795.71    239.05 o
   3   1   1     9169.83     8589.33     82.60 o
   4   1   1    11179.36    12082.20    137.59 o
   5   1   1      229.55      201.05     21.45 o
   6   1   1      760.63      855.51     36.14 o
   7   1   1      443.12      567.55     24.70 o
   8   1   1      371.22      354.58     35.98 o
   9   1   1      103.88      126.76     14.96 o
  10   1   1      794.91      798.22     34.38 o
  11   1   1       10.59       18.96     12.93 o
  12   1   1      371.51      373.07     30.44 o
  13   1   1       49.73       45.11     12.97 o
  14   1   1        1.49       13.36     12.22 o
  15   1   1        1.25       -4.25     13.84 o
  16   1   1       12.14       17.11     15.91 o
 -16   2   1       73.76       52.28     19.32 o
 -15   2   1       13.89       36.53     14.92 o
 -14   2   1       50.76       29.46     15.03 o
 -13   2   1        6.25       -8.61     16.71 o
 -12   2   1      225.32      221.79     24.82 o
 -11   2   1      127.92      156.36     20.43 o
 -10   2   1      776.80      795.84     43.81 o
  -9   2   1      283.85      270.99     22.08 o
  -8   2   1     1172.06     1242.08     42.55 o
  -7   2   1        0.22       -3.30      6.42 o
  -6   2   1      506.64      431.79     18.13 o
  -5   2   1      133.16      135.78     10.10 o
  -4   2   1      155.01       80.91      5.56 o
  -3   2   1     2650.11     2732.60     32.44 o
  -2   2   1     2088.22     2430.83     27.84 o
  -1   2   1     3255.27     3378.27     41.58 o
   0   2   1     7857.93     8010.14    109.21 o
   1   2   1     2877.54     2681.90     33.71 o
   2   2   1     1016.69     1024.16     16.62 o
   3   2   1      315.23      284.90      9.48 o
   4   2   1      703.97      715.20     15.33 o
   5   2   1      262.44      279.25     13.01 o
   6   2   1     1294.44     1540.40     34.23 o
   7   2   1      127.95      140.95     13.15 o
   8   2   1     1516.09     1563.61     38.73 o
   9   2   1       77.31      121.43     17.05 o
  10   2   1     2648.65     2704.69     55.71 o
  11   2   1       34.04       36.31     16.27 o
  12   2   1      607.91      669.73     32.58 o
  13   2   1       78.88       77.96     16.79 o
  14   2   1      243.65      218.97     24.57 o
  15   2   1       68.93       92.47     20.49 o
  16   2   1       45.12       51.13     17.85 o
 -16   3   1        1.35      -17.49     32.50 o
 -15   3   1        0.37       -7.46     16.80 o
 -14   3   1        2.83      -12.12     14.80 o
 -13   3   1      260.38      218.72     27.92 o
 -12   3   1       20.38       31.41     14.51 o
 -11   3   1        8.42        1.79     11.03 o
 -10   3   1     1462.55     1549.06     42.71 o
  -9   3   1      367.28      332.69     31.93 o
  -8   3   1      121.74      116.82     10.70 o
  -7   3   1      549.98      607.74     19.40 o
  -6   3   1      667.30      693.20     18.20 o
  -5   3   1      826.65      891.02     18.58 o
  -4   3   1      194.98      188.00      9.52 o
  -3   3   1       95.59       81.81      6.66 o
  -2   3   1     3624.54     3542.73     46.71 o
  -1   3   1       25.53       61.42      6.96 o
   0   3   1     2594.91     2604.54     40.26 o
   1   3   1     1933.16     2506.93     39.99 o
   2   3   1      101.15       96.67      8.10 o
   3   3   1     2614.50     2603.10     35.37 o
   4   3   1        1.56        3.50      4.76 o
   5   3   1      264.33      314.00     15.43 o
   6   3   1       32.01       38.36      7.76 o
   7   3   1      598.27      615.08     22.62 o
   8   3   1      610.89      578.50     23.57 o
   9   3   1      109.86      105.72     12.35 o
  10   3   1       38.11       39.82     11.24 o
  11   3   1       34.36       24.08     13.09 o
  12   3   1       19.20       10.25     12.18 o
  13   3   1       80.70       77.43     17.61 o
  14   3   1        3.04        2.47     16.95 o
  15   3   1       46.40       48.36     20.87 o
  16   3   1       18.15       27.64     20.79 o
 -15   4   1      182.14      247.14     39.61 o
 -14   4   1       58.48      102.84     33.68 o
 -13   4   1      225.90      240.05     30.01 o
 -12   4   1       19.46       18.06     17.89 o
 -11   4   1      604.25      615.93     39.04 o
 -10   4   1        1.47       -6.00     11.59 o
  -9   4   1        6.59       -2.36     12.22 o
  -8   4   1      550.00      522.17     26.69 o
  -7   4   1      377.63      400.17     17.94 o
  -6   4   1      179.61      173.11     16.86 o
  -5   4   1      208.09      196.46     10.44 o
  -4   4   1      503.19      489.39     18.89 o
  -3   4   1      881.90      921.20     19.13 o
  -2   4   1      591.43      566.77     15.98 o
  -1   4   1       44.64       52.51      4.60 o
   0   4   1       53.86       65.39      7.26 o
   1   4   1      150.89      172.90     10.97 o
   2   4   1       40.06       36.00      7.11 o
   3   4   1        0.44        6.94      5.09 o
   4   4   1       91.95       84.21      8.59 o
   5   4   1     1308.92     1317.69     29.59 o
   6   4   1      108.98      104.91     11.53 o
   7   4   1     1800.29     1727.96     38.48 o
   8   4   1       37.15       11.07     11.80 o
   9   4   1      228.33      257.40     26.36 o
  10   4   1      203.16      219.03     38.81 o
  11   4   1      120.61      123.68     21.12 o
  12   4   1      134.82      155.18     24.85 o
  13   4   1       22.42       49.56     18.91 o
  14   4   1       26.00       52.80     20.82 o
  15   4   1       21.94       47.92     21.75 o
 -14   5   1       61.19        9.32     25.11 o
 -13   5   1        0.00       -2.04     21.96 o
 -12   5   1        7.78       -1.02     23.30 o
 -11   5   1        0.47        5.07     16.84 o
 -10   5   1        0.31       -7.26     16.78 o
  -9   5   1      246.21      242.73     25.36 o
  -8   5   1      192.73      205.96     23.06 o
  -7   5   1      113.28      130.83     20.76 o
  -6   5   1      154.59      190.32     19.11 o
  -5   5   1      835.72      895.27     42.21 o
  -4   5   1     1303.28     1308.01     37.77 o
  -3   5   1      139.79      137.45     11.06 o
  -2   5   1      842.83      764.00     21.10 o
  -1   5   1      175.40      160.52      9.48 o
   0   5   1      403.64      423.54     18.05 o
   1   5   1       56.98       59.90      8.80 o
   2   5   1       20.41       17.05      7.66 o
   3   5   1      291.33      267.42     14.43 o
   4   5   1      360.22      374.36     27.21 o
   5   5   1     1203.11     1136.65     49.05 o
   6   5   1       39.93       40.43     12.72 o
   7   5   1      431.47      432.60     28.78 o
   8   5   1       51.71       71.33     16.93 o
   9   5   1       71.63       44.40     18.87 o
  10   5   1       19.15        7.06     17.12 o
  11   5   1       26.57       19.76     19.82 o
  12   5   1       27.64       21.76     22.20 o
  13   5   1      106.67       81.90     30.16 o
  14   5   1       41.85       68.67     30.44 o
 -13   6   1        3.12      -20.78     25.77 o
 -12   6   1       88.54      135.76     30.34 o
 -11   6   1      154.31      204.12     70.82 o
 -10   6   1       37.66       -0.29     18.96 o
  -9   6   1      172.15      230.83     31.23 o
  -8   6   1      180.68      194.86     29.37 o
  -7   6   1      390.51      361.19     28.79 o
  -6   6   1      322.96      357.58     27.17 o
  -5   6   1       40.05       46.57     16.87 o
  -4   6   1      232.83      256.55     25.49 o
  -3   6   1       54.53       84.51     13.33 o
  -2   6   1       25.27        9.51      9.19 o
  -1   6   1      206.50      223.69     17.17 o
   0   6   1      329.03      320.80     20.93 o
   1   6   1       11.03       -4.23      8.77 o
   2   6   1      738.64      767.33     31.11 o
   3   6   1      329.36      391.10     29.43 o
   4   6   1      157.80      189.38     22.53 o
   5   6   1      246.76      292.05     22.07 o
   6   6   1       29.44       41.99     13.43 o
   7   6   1      254.56      290.83     31.08 o
   8   6   1       38.68       61.74     20.05 o
   9   6   1       39.16       36.08     20.94 o
  10   6   1      232.49      283.84     38.03 o
  11   6   1       12.38       22.45     22.98 o
  12   6   1      150.69       99.73     32.38 o
 -11   7   1        0.09        9.42     31.92 o
 -10   7   1       26.59       68.47     34.27 o
  -9   7   1       20.83       13.23     27.98 o
  -8   7   1        9.02        4.97     30.62 o
  -7   7   1       42.55       49.74     23.30 o
  -6   7   1       36.90       57.20     18.64 o
  -5   7   1       30.56       10.65     17.85 o
  -4   7   1      197.49      176.12     30.47 o
  -3   7   1       49.09       39.17     20.08 o
  -2   7   1       31.87        8.55     16.19 o
  -1   7   1       21.10       31.52     14.78 o
   0   7   1       30.48       17.48     13.41 o
   1   7   1      409.07      407.49     40.38 o
   2   7   1        0.63        3.15     15.34 o
   3   7   1      491.30      536.48     54.95 o
   4   7   1        0.23       19.28     17.35 o
   5   7   1      459.12      429.96     35.68 o
   6   7   1      102.41       98.37     31.63 o
   7   7   1      156.74       82.88     28.52 o
   8   7   1        3.28       47.54     30.12 o
   9   7   1       53.98       18.63     29.77 o
  10   7   1        1.21       -3.54     29.30 o
  -8   8   1      120.57      117.25     59.74 o
  -7   8   1       13.69      -40.33     40.33 o
  -6   8   1      393.51      495.88     89.62 o
  -5   8   1       39.91       44.81     45.93 o
  -4   8   1       12.47       19.78     22.44 o
  -3   8   1       53.08       75.91     27.93 o
  -2   8   1        8.41       28.52     27.05 o
  -1   8   1       14.84       12.36     25.47 o
   0   8   1        3.57       29.50     24.29 o
   1   8   1        1.29       24.83     26.63 o
   2   8   1        1.04       -4.89     19.94 o
   3   8   1        8.03       39.22     22.05 o
   4   8   1       71.85       76.55     51.16 o
   5   8   1       42.49       30.25     44.06 o
   6   8   1       65.69      119.49     55.26 o
   7   8   1      117.37      129.95     60.49 o
 -16   0   2        6.65        0.88     21.66 o
 -14   0   2      302.45      225.51     37.76 o
 -12   0   2      159.25      153.58     29.66 o
 -10   0   2      469.80      365.63     67.96 o
  -8   0   2      703.22      756.50     49.09 o
  -6   0   2      476.17      349.70     28.89 o
  -4   0   2     2640.65     2261.44    111.05 o
  -2   0   2     6207.64     5998.40    177.26 o
   0   0   2     5905.24     5719.61     70.72 o
   2   0   2    38185.37    36572.92    419.92 o
   4   0   2       85.06      100.90     12.32 o
   6   0   2     6189.32     5524.69    139.81 o
   8   0   2      532.00      404.22     50.78 o
  10   0   2      309.91      338.74     35.66 o
  12   0   2      762.13      754.47     59.72 o
  14   0   2        0.07        5.28     22.28 o
  16   0   2       42.06       36.03     24.03 o
 -17   1   2       41.04       34.89     17.93 o
 -16   1   2        0.00       10.32     14.91 o
 -15   1   2      261.03      269.92     33.63 o
 -14   1   2       39.40       48.80     16.75 o
 -13   1   2     1013.65      827.26     46.51 o
 -12   1   2      568.72      585.91     46.94 o
 -11   1   2      774.13      734.13     39.88 o
 -10   1   2     2017.72     1977.43    112.91 o
  -9   1   2     2219.56     2330.72     53.04 o
  -8   1   2     3661.08     3600.56     67.95 o
  -7   1   2       28.57       26.31     13.12 o
  -6   1   2       38.13       17.51      7.60 o
  -5   1   2     3562.93     3910.99     58.88 o
  -4   1   2      198.18      228.60      9.42 o
  -3   1   2     4113.63     4119.70     48.90 o
  -2   1   2     1597.36     1780.14     22.08 o
  -1   1   2       97.26       97.08      3.92 o
   0   1   2     2314.98     2175.77     26.72 o
   1   1   2      682.07      728.27     10.54 o
   2   1   2     2820.37     2947.56     28.60 o
   3   1   2     1860.08     1820.30     22.57 o
   4   1   2    11712.25    12543.38    126.31 o
   5   1   2        0.10       -4.08      4.98 o
   6   1   2      828.39      784.84     24.56 o
   7   1   2      309.93      290.59     16.63 o
   8   1   2      184.44      116.33     15.06 o
   9   1   2      172.86      186.82     14.26 o
  10   1   2      402.13      363.68     30.49 o
  11   1   2       23.35       22.08      9.78 o
  12   1   2      219.32      205.32     19.35 o
  13   1   2      220.09      192.96     20.42 o
  14   1   2        2.63       -1.05     11.70 o
  15   1   2      406.40      440.05     34.31 o
  16   1   2        0.23       -4.63     15.79 o
 -17   2   2      144.53      104.12     22.51 o
 -16   2   2       18.54        8.03     17.25 o
 -15   2   2        7.86        3.93     14.06 o
 -14   2   2       40.82        8.82     14.32 o
 -13   2   2       13.93        1.78     13.12 o
 -12   2   2       34.35       32.01     14.11 o
 -11   2   2       12.13       20.18     12.22 o
 -10   2   2        9.25        5.59     10.62 o
  -9   2   2       48.00       51.91     10.93 o
  -8   2   2     1067.30     1091.82     32.10 o
  -7   2   2      789.39      934.70     26.02 o
  -6   2   2       22.08       14.65      6.53 o
  -5   2   2     1862.00     1839.45     34.01 o
  -4   2   2     2486.02     2411.73     31.53 o
  -3   2   2    14661.67    15513.78    152.81 o
  -2   2   2     1609.52     1622.93     22.67 o
  -1   2   2    33625.05    32029.39    325.62 o
   0   2   2      239.98      256.24      9.75 o
   1   2   2     2794.49     2679.77     34.64 o
   2   2   2      783.93      831.14     14.69 o
   3   2   2     5116.31     5266.15     58.09 o
   4   2   2       29.79       40.24      5.85 o
   5   2   2     2257.39     2314.53     35.56 o
   6   2   2     1629.98     1650.65     32.83 o
   7   2   2      133.92      194.34     12.13 o
   8   2   2       57.49       60.39      8.83 o
   9   2   2       93.90      110.16     11.47 o
  10   2   2       16.29       11.95      8.33 o
  11   2   2     1096.47     1083.60     42.05 o
  12   2   2        6.36        6.09     10.12 o
  13   2   2      146.54      111.18     18.69 o
  14   2   2       10.26       10.03     13.35 o
  15   2   2       61.33       79.79     18.17 o
  16   2   2       15.65       17.87     16.34 o
 -16   3   2        1.39       21.59     19.30 o
 -15   3   2       77.07       70.29     25.50 o
 -14   3   2       18.68        2.88     16.41 o
 -13   3   2      262.01      275.58     34.82 o
 -12   3   2        0.99      -12.26     12.26 o
 -11   3   2        9.83       -3.49     12.54 o
 -10   3   2      284.36      268.01     29.16 o
  -9   3   2       23.68       32.11     10.06 o
  -8   3   2     1903.99     1907.83     36.56 o
  -7   3   2      143.66      157.30     11.27 o
  -6   3   2      682.67      658.12     18.22 o
  -5   3   2        1.42        5.84      4.95 o
  -4   3   2     1116.95     1115.26     20.47 o
  -3   3   2       24.43       23.09      5.13 o
  -2   3   2      213.45      283.28     10.67 o
  -1   3   2      293.99      323.67     29.64 o
   0   3   2     1133.93     1353.91     35.70 o
   1   3   2       21.39       16.03      5.64 o
   2   3   2      709.23      816.48     19.46 o
   3   3   2     1988.16     2160.86     32.54 o
   4   3   2      638.79      635.74     17.54 o
   5   3   2       33.03       38.18      7.10 o
   6   3   2       14.34       14.32      6.76 o
   7   3   2      129.73      105.96     12.49 o
   8   3   2       86.15       71.38      8.49 o
   9   3   2      312.56      304.53     17.20 o
  10   3   2       29.94       19.45     11.20 o
  11   3   2        4.31        6.11     10.96 o
  12   3   2        3.23        5.77     14.92 o
  13   3   2       25.35       14.05     15.87 o
  14   3   2       61.63       83.17     22.72 o
  15   3   2       14.58        7.74     26.84 o
 -15   4   2        6.81      -18.24     19.94 o
 -14   4   2      146.49      150.58     27.12 o
 -13   4   2        1.27      -12.69     14.59 o
 -12   4   2      103.88       96.16     22.99 o
 -11   4   2        1.27       10.94     15.37 o
 -10   4   2        0.71      -10.10     11.60 o
  -9   4   2        3.97        5.86      9.08 o
  -8   4   2        0.09        0.37      9.56 o
  -7   4   2     1469.68     1474.79     33.64 o
  -6   4   2     2614.43     2415.85     47.31 o
  -5   4   2       25.16       23.87      8.68 o
  -4   4   2     4144.64     3906.98     60.47 o
  -3   4   2      682.73      667.23     17.78 o
  -2   4   2      373.75      346.41     12.61 o
  -1   4   2      540.33      526.87     35.51 o
   0   4   2     1097.24     1177.80     26.26 o
   1   4   2      100.58       68.84      8.36 o
   2   4   2      640.42      569.98     19.22 o
   3   4   2      739.79      820.80     29.90 o
   4   4   2      475.22      438.50     17.59 o
   5   4   2      116.54      105.22     11.31 o
   6   4   2     1265.61     1101.03     28.43 o
   7   4   2        2.22        1.68      7.79 o
   8   4   2        9.11       -3.12     10.11 o
   9   4   2      833.64      866.78     44.09 o
  10   4   2       46.18       45.46     16.90 o
  11   4   2        0.21       -3.65     13.54 o
  12   4   2        3.50       15.99     16.70 o
  13   4   2       12.58       20.56     17.68 o
  14   4   2        0.34       -6.45     15.67 o
  15   4   2       42.59       43.66     22.70 o
 -14   5   2        5.47       12.04     25.13 o
 -13   5   2      875.72      960.17     67.70 o
 -12   5   2       15.63      -11.50     18.34 o
 -11   5   2      683.29      715.89     78.26 o
 -10   5   2       69.85       29.79     16.94 o
  -9   5   2       61.76       53.25     16.84 o
  -8   5   2       14.65       12.57     13.45 o
  -7   5   2      124.95      109.56     17.83 o
  -6   5   2      304.18      300.60     41.72 o
  -5   5   2        6.05       -5.91     13.72 o
  -4   5   2       15.17       23.52      8.36 o
  -3   5   2     1203.68     1150.77     27.12 o
  -2   5   2      698.17      727.97     36.40 o
  -1   5   2      208.90      221.78     18.34 o
   0   5   2     1204.50     1230.65     29.31 o
   1   5   2      417.26      475.96     20.67 o
   2   5   2       39.82       29.88      8.98 o
   3   5   2      901.64      912.79     30.87 o
   4   5   2      370.49      341.32     20.51 o
   5   5   2      330.72      362.29     22.68 o
   6   5   2       18.03       27.20     11.43 o
   7   5   2       82.20       73.15     15.16 o
   8   5   2       22.08       22.30     16.61 o
   9   5   2        4.31      -16.42     16.42 o
  10   5   2        0.37      -12.81     15.75 o
  11   5   2      249.75      241.40     34.91 o
  12   5   2      110.18       99.03     26.95 o
  13   5   2      555.95      634.10     56.68 o
  14   5   2        1.68       -2.96     25.61 o
 -13   6   2        0.62       11.17     29.02 o
 -12   6   2        4.68       -7.00     20.42 o
 -11   6   2      121.83      145.83     28.78 o
 -10   6   2       12.02       20.06     20.01 o
  -9   6   2       79.40       60.71     22.53 o
  -8   6   2       30.42       25.40     14.91 o
  -7   6   2       45.35       33.49     19.24 o
  -6   6   2      416.86      410.82     36.35 o
  -5   6   2      194.16      247.38     41.50 o
  -4   6   2      183.54      194.83     19.11 o
  -3   6   2      307.77      365.54     28.45 o
  -2   6   2      215.02      222.77     18.43 o
  -1   6   2      770.42      775.65     50.39 o
   0   6   2      104.04      125.03     18.74 o
   1   6   2      494.54      463.05     25.93 o
   2   6   2      101.04       90.32     13.21 o
   3   6   2      129.74      116.02     18.96 o
   4   6   2      378.52      314.65     28.35 o
   5   6   2        0.03       21.56     12.80 o
   6   6   2       42.12       41.14     15.64 o
   7   6   2       13.11       19.60     13.77 o
   8   6   2        2.83        7.85     14.78 o
   9   6   2      556.89      531.93     45.74 o
  10   6   2       86.39       67.30     24.55 o
  11   6   2      116.88      107.12     38.72 o
  12   6   2       49.77       67.17     28.35 o
 -11   7   2        0.01       16.37     32.30 o
 -10   7   2       19.23       79.68     31.39 o
  -9   7   2      249.32      302.57     50.33 o
  -8   7   2      395.20      512.84     57.67 o
  -7   7   2       50.06       87.58     22.56 o
  -6   7   2      855.36      812.37     60.71 o
  -5   7   2       84.36      104.79     25.26 o
  -4   7   2      441.07      407.89     43.05 o
  -3   7   2       38.29       49.55     20.65 o
  -2   7   2        0.80        1.59     16.14 o
  -1   7   2        1.09        4.23     12.72 o
   0   7   2        3.33       -7.36     12.24 o
   1   7   2      115.93      117.50     25.50 o
   2   7   2       23.23       33.54     18.28 o
   3   7   2       97.15      101.99     19.61 o
   4   7   2      198.16      174.53     24.12 o
   5   7   2       97.25      126.81     30.24 o
   6   7   2      368.97      434.99     45.38 o
   7   7   2        8.71        5.63     20.58 o
   8   7   2        9.61       43.86     50.78 o
   9   7   2       48.53       43.96     32.95 o
  10   7   2       44.79       33.90     32.16 o
  -8   8   2        1.25        4.11     42.94 o
  -7   8   2        2.01       90.74     51.16 o
  -6   8   2      142.18      181.85     62.36 o
  -5   8   2      280.47      268.32    111.46 o
  -4   8   2      179.75      274.59     39.48 o
  -3   8   2      184.83      136.70     38.26 o
  -2   8   2       42.71       60.62     28.76 o
  -1   8   2      187.03      176.58     40.30 o
   0   8   2        2.79       19.95     25.72 o
   1   8   2      578.05      436.88    122.85 o
   2   8   2       34.54       40.21     23.72 o
   3   8   2      287.16      235.87     47.01 o
   4   8   2       32.09      -16.80     36.22 o
   5   8   2      290.08      308.06     72.07 o
   6   8   2        7.45       16.06     45.18 o
   7   8   2       24.79        8.59     44.06 o
   0   9   2       76.16       69.08     51.16 o
 -17   0   3      171.29      248.60     44.36 o
 -15   0   3       42.75       49.10     25.05 o
 -13   0   3        0.40       15.24     19.18 o
 -11   0   3      100.28      100.52     26.51 o
  -9   0   3      780.85      828.63     55.05 o
  -7   0   3        7.49       -0.10      8.86 o
  -5   0   3     3623.66     3252.38     90.28 o
  -3   0   3     1788.93     2205.67     72.69 o
  -1   0   3      622.22      570.13     15.74 o
   1   0   3     3825.40     3597.49     48.47 o
   3   0   3        2.53       -4.56      4.56 o
   5   0   3     4327.77     4806.06     99.60 o
   7   0   3     5967.79     6353.50    132.08 o
   9   0   3     2199.77     2161.11     67.30 o
  11   0   3     2520.14     2239.96     74.43 o
  13   0   3      864.91      890.20     61.52 o
  15   0   3      207.57      240.99     35.94 o
 -17   1   3       71.61       56.09     20.79 o
 -16   1   3        3.03       21.13     16.51 o
 -15   1   3        8.13       27.20     15.95 o
 -14   1   3      384.81      420.13     41.18 o
 -13   1   3      490.35      496.83     36.45 o
 -12   1   3       43.17       29.35     14.71 o
 -11   1   3      139.36      139.66     22.21 o
 -10   1   3       48.71       38.37     21.45 o
  -9   1   3      151.51      128.91     27.54 o
  -8   1   3      593.67      560.74     27.61 o
  -7   1   3        1.69       -0.13      7.44 o
  -6   1   3     6420.69     6885.60    105.10 o
  -5   1   3       34.05       51.49      7.80 o
  -4   1   3       48.65       93.51      7.60 o
  -3   1   3     4161.10     3735.81     45.71 o
  -2   1   3      822.00      962.02     15.06 o
  -1   1   3     5246.09     5006.33     52.74 o
   0   1   3     1485.82     1330.25     19.21 o
   1   1   3    32515.40    31707.16    274.18 o
   2   1   3    10271.65    10013.21     90.74 o
   3   1   3       12.07       14.27      4.47 o
   4   1   3     3119.05     3077.62     43.35 o
   5   1   3      401.65      391.59     17.96 o
   6   1   3     1389.71     1465.39     29.30 o
   7   1   3       96.74      108.88     10.26 o
   8   1   3      889.68      951.14     27.39 o
   9   1   3      286.72      264.81     16.85 o
  10   1   3       20.49       27.20      9.72 o
  11   1   3      423.96      403.82     24.66 o
  12   1   3      145.83      135.39     17.33 o
  13   1   3       66.06       86.06     16.09 o
  14   1   3       97.87      106.37     17.22 o
  15   1   3       70.26       51.42     20.14 o
  16   1   3       17.35       25.92     17.44 o
 -17   2   3      177.82      171.29     29.64 o
 -16   2   3       21.54       42.09     26.62 o
 -15   2   3       56.84       49.99     16.92 o
 -14   2   3       30.26       43.42     17.44 o
 -13   2   3       62.13       54.27     25.24 o
 -12   2   3      638.94      660.85     42.34 o
 -11   2   3       72.76       50.68     14.98 o
 -10   2   3     1560.03     1379.46     45.47 o
  -9   2   3      145.90      154.24     18.86 o
  -8   2   3      941.12      990.63     30.62 o
  -7   2   3      143.42      151.58     12.80 o
  -6   2   3       70.40      123.52     10.79 o
  -5   2   3      644.54      671.15     19.05 o
  -4   2   3     1605.40     1674.03     24.87 o
  -3   2   3     1315.05     1271.64     19.33 o
  -2   2   3      813.79      747.56     14.55 o
  -1   2   3      689.69      763.78     12.86 o
   0   2   3     1867.03     1837.32     28.96 o
   1   2   3     5559.75     5638.19     64.52 o
   2   2   3     4020.74     3846.32     45.56 o
   3   2   3        9.95        3.94      4.51 o
   4   2   3     2159.76     1935.39     28.38 o
   5   2   3     2193.63     2143.97     36.57 o
   6   2   3     1494.81     1373.98     26.47 o
   7   2   3        2.83       -5.35      5.35 o
   8   2   3      401.71      393.99     17.60 o
   9   2   3        7.17        6.70      6.64 o
  10   2   3      134.50      140.46     16.21 o
  11   2   3      250.32      243.09     39.52 o
  12   2   3        5.50       -3.32      9.71 o
  13   2   3       28.88       30.69     14.79 o
  14   2   3       22.14       22.42     14.31 o
  15   2   3       13.12        9.58     16.04 o
  16   2   3       76.22       90.01     26.51 o
 -16   3   3       79.62       99.87     46.34 o
 -15   3   3        9.57       39.28     26.12 o
 -14   3   3       70.11       74.27     19.34 o
 -13   3   3      156.38      162.98     23.56 o
 -12   3   3       16.31        9.90     13.36 o
 -11   3   3        7.68       12.43     12.46 o
 -10   3   3      124.74      122.45     17.97 o
  -9   3   3      332.39      297.25     21.24 o
  -8   3   3       60.03       49.91      9.44 o
  -7   3   3     2323.40     2511.50     42.52 o
  -6   3   3      129.69      114.75     10.32 o
  -5   3   3     3416.85     3683.79     56.42 o
  -4   3   3      912.68     1077.05     18.08 o
  -3   3   3     2426.51     2258.57     31.69 o
  -2   3   3        0.15       -2.18      3.83 o
  -1   3   3     2434.98     2196.14     43.36 o
   0   3   3     3329.47     3599.31     60.64 o
   1   3   3      209.85      142.63      8.58 o
   2   3   3     4114.68     4138.63     47.80 o
   3   3   3      172.97      209.89     10.50 o
   4   3   3      369.51      316.68     14.52 o
   5   3   3      343.81      313.56     17.63 o
   6   3   3       16.21       19.84      6.86 o
   7   3   3       18.18        7.24      7.51 o
   8   3   3      181.14      232.33     17.37 o
   9   3   3        0.19       -7.21      7.21 o
  10   3   3      149.96      131.72     17.30 o
  11   3   3      252.12      245.89     22.71 o
  12   3   3       15.98       -0.61     11.68 o
  13   3   3       18.36       10.09     16.46 o
  14   3   3        5.01        4.44     17.24 o
  15   3   3       42.91       64.04     30.61 o
 -15   4   3      100.00      119.48     31.70 o
 -14   4   3        2.67       -5.39     17.96 o
 -13   4   3       34.00       50.41     20.85 o
 -12   4   3      166.15      201.72     28.21 o
 -11   4   3        1.05       -4.72     14.34 o
 -10   4   3       21.65       -2.98     16.44 o
  -9   4   3      272.72      262.66     19.60 o
  -8   4   3      104.86      118.28     13.18 o
  -7   4   3      204.27      212.11     12.77 o
  -6   4   3      588.15      582.35     19.73 o
  -5   4   3       42.09       23.97     11.86 o
  -4   4   3       79.29       99.57     10.88 o
  -3   4   3     1488.23     1632.85     29.74 o
  -2   4   3      163.51      196.43     11.96 o
  -1   4   3      922.73     1041.65     36.43 o
   0   4   3      846.16      769.00     22.36 o
   1   4   3        9.98        4.31      6.18 o
   2   4   3      709.27      646.16     25.82 o
   3   4   3      300.50      348.86     12.19 o
   4   4   3       34.90       24.84      6.49 o
   5   4   3       60.30       59.00      9.82 o
   6   4   3      305.35      312.19     19.08 o
   7   4   3      316.29      324.11     20.71 o
   8   4   3       44.87       46.59     16.71 o
   9   4   3     1170.58     1157.68     49.17 o
  10   4   3      246.70      247.19     30.45 o
  11   4   3      170.99      205.45     42.06 o
  12   4   3       62.98       70.45     19.82 o
  13   4   3      408.03      486.51     40.84 o
  14   4   3       41.84       50.93     24.15 o
 -14   5   3      290.36      293.61     42.35 o
 -13   5   3      111.69       85.54     40.83 o
 -12   5   3       37.41       27.95     20.04 o
 -11   5   3       83.31      106.84     30.66 o
 -10   5   3       11.11       -0.57     16.92 o
  -9   5   3       12.17       -6.76     14.20 o
  -8   5   3      449.72      527.73     38.42 o
  -7   5   3        0.21       16.74     12.89 o
  -6   5   3      720.37      693.51     50.93 o
  -5   5   3      146.48      167.32     19.14 o
  -4   5   3     2381.29     2246.53     61.15 o
  -3   5   3     2164.30     2067.64     39.20 o
  -2   5   3      488.91      478.80     17.06 o
  -1   5   3      223.73      242.82     22.12 o
   0   5   3      307.24      309.53     19.99 o
   1   5   3      338.46      336.64     20.55 o
   2   5   3     1563.47     1539.24     38.33 o
   3   5   3       89.61      100.08     11.54 o
   4   5   3      378.14      375.85     21.36 o
   5   5   3      200.92      162.37     15.72 o
   6   5   3      342.82      289.98     21.29 o
   7   5   3      423.13      406.46     25.91 o
   8   5   3      473.41      469.78     57.04 o
   9   5   3       41.27       47.97     19.91 o
  10   5   3      104.23       84.33     24.49 o
  11   5   3      309.35      293.11     37.59 o
  12   5   3       28.80       26.30     23.79 o
  13   5   3       15.97        6.96     30.42 o
 -13   6   3       55.38       30.08     25.91 o
 -12   6   3      116.60      120.55     30.17 o
 -11   6   3        0.34        1.92     20.24 o
 -10   6   3      560.95      629.66     50.90 o
  -9   6   3        8.20        3.41     19.64 o
  -8   6   3      295.26      265.67     27.31 o
  -7   6   3      214.47      265.00     41.07 o
  -6   6   3        6.75       19.07     15.40 o
  -5   6   3      189.40      226.97     27.38 o
  -4   6   3      144.89      136.88     17.14 o
  -3   6   3       31.67       32.70     12.21 o
  -2   6   3      103.03      124.55     14.15 o
  -1   6   3       91.86       67.94     16.50 o
   0   6   3      408.74      424.22     40.00 o
   1   6   3       20.53       23.48     10.31 o
   2   6   3        0.29        2.94     11.86 o
   3   6   3        0.34        2.30     12.43 o
   4   6   3      480.32      508.43     34.61 o
   5   6   3        2.95        8.63     12.49 o
   6   6   3      581.29      624.22     90.01 o
   7   6   3       44.58       30.87     16.39 o
   8   6   3      333.78      294.75     31.24 o
   9   6   3       55.94       29.47     17.58 o
  10   6   3        4.35       10.20     20.51 o
  11   6   3      284.65      290.25     40.29 o
  12   6   3       16.31       17.89     25.30 o
 -11   7   3        3.24       35.79     36.03 o
 -10   7   3      289.88      297.83     50.13 o
  -9   7   3       57.06        1.32     27.00 o
  -8   7   3       23.68       53.89     53.21 o
  -7   7   3      173.05      255.83     63.64 o
  -6   7   3        2.74        0.55     23.71 o
  -5   7   3      453.37      392.42     45.94 o
  -4   7   3      114.65      155.76     29.64 o
  -3   7   3      882.31     1008.03    112.53 o
  -2   7   3      331.33      289.06     28.44 o
  -1   7   3      322.11      347.72     30.91 o
   0   7   3       13.70       15.80     17.52 o
   1   7   3       10.50        0.02     15.64 o
   2   7   3        2.81        7.58     13.58 o
   3   7   3        5.14       20.85     15.30 o
   4   7   3       70.41       31.11     22.06 o
   5   7   3        7.94       12.05     19.30 o
   6   7   3        3.99       -0.16     19.69 o
   7   7   3        6.25       15.50     36.22 o
   8   7   3        0.01       18.57     29.07 o
   9   7   3       23.51        2.02     49.66 o
  10   7   3       11.17        9.12     33.91 o
  -8   8   3      183.67       83.64     58.25 o
  -7   8   3      121.89      135.55     62.36 o
  -6   8   3        8.94       72.81     51.53 o
  -5   8   3        0.03       35.66     23.04 o
  -4   8   3        6.72       52.75     25.20 o
  -3   8   3        0.97       19.37     27.97 o
  -2   8   3       21.30       51.22     29.98 o
  -1   8   3        1.14       14.64     23.75 o
   0   8   3        3.68       28.60     26.01 o
   1   8   3       25.64       31.20     21.42 o
   2   8   3       51.65      110.08     37.10 o
   3   8   3       47.68      168.41     59.00 o
   4   8   3       84.35       73.93     47.80 o
   5   8   3       20.49      -14.19     36.97 o
   6   8   3       75.50       -8.21     45.93 o
   7   8   3       12.99       25.02     48.54 o
 -16   0   4        0.18      -17.07     17.07 o
 -14   0   4      651.28      660.09     61.09 o
 -12   0   4      164.12      130.52     28.27 o
 -10   0   4      806.58      723.89     53.20 o
  -8   0   4     1894.98     1984.80     59.91 o
  -6   0   4      405.25      396.91     44.71 o
  -4   0   4     3786.52     3427.28     92.23 o
  -2   0   4    27956.83    26206.87    411.88 o
   0   0   4    16461.04    16012.36    194.06 o
   2   0   4    12310.52    12884.61    158.01 o
   4   0   4     1218.90     1147.15     47.54 o
   6   0   4        3.09       11.07      9.60 o
   8   0   4       33.63        9.67     11.98 o
  10   0   4      871.44      971.45    101.88 o
  12   0   4      116.48       93.23     21.58 o
  14   0   4      210.83      194.23     31.34 o
  16   0   4       31.84       87.01     31.41 o
 -17   1   4        5.39       16.70     17.62 o
 -16   1   4        3.18        7.94     15.04 o
 -15   1   4       53.76       56.12     24.92 o
 -14   1   4      340.06      346.57     31.79 o
 -13   1   4      514.16      553.10     57.59 o
 -12   1   4      225.72      280.47     27.08 o
 -11   1   4      580.31      623.15     37.12 o
 -10   1   4       87.10       67.52     14.45 o
  -9   1   4     1412.90     1320.07     42.24 o
  -8   1   4     1036.06     1029.07     32.02 o
  -7   1   4     2079.04     1963.06     43.70 o
  -6   1   4     3045.15     3445.84     56.68 o
  -5   1   4      280.20      239.07     13.76 o
  -4   1   4      209.77      285.01     18.01 o
  -3   1   4     1287.36     1449.24     22.53 o
  -2   1   4      680.18      631.27     12.80 o
  -1   1   4        2.26       -1.04      3.58 o
   0   1   4     1616.56     1691.42     24.56 o
   1   1   4     3659.18     3863.26     39.80 o
   2   1   4      173.20      140.26      6.49 o
   3   1   4     4965.53     4812.49     52.08 o
   4   1   4      107.24      143.70     10.49 o
   5   1   4       95.66       85.40      7.88 o
   6   1   4     1469.42     1444.01     28.81 o
   7   1   4      910.07      854.56     49.45 o
   8   1   4       15.80        4.05      7.19 o
   9   1   4     1017.94      930.02     29.43 o
  10   1   4        4.83       27.07      9.31 o
  11   1   4      572.57      582.25     30.01 o
  12   1   4      137.12      142.23     22.35 o
  13   1   4      320.50      342.43     25.78 o
  14   1   4       48.34       26.90     15.05 o
  15   1   4       11.16       13.00     15.47 o
  16   1   4        2.73      -13.69     14.18 o
 -17   2   4       47.80       67.29     21.53 o
 -16   2   4        4.79        0.24     17.08 o
 -15   2   4       52.25       51.55     18.00 o
 -14   2   4       18.40      -12.21     12.21 o
 -13   2   4        0.99       -4.82     11.80 o
 -12   2   4      342.20      319.10     28.55 o
 -11   2   4        2.46       15.93     11.83 o
 -10   2   4        0.22       -8.07      9.07 o
  -9   2   4      264.98      270.13     25.50 o
  -8   2   4       18.60       21.11      8.43 o
  -7   2   4        5.61       -3.13      6.23 o
  -6   2   4      568.93      622.91     25.19 o
  -5   2   4     1913.03     1569.32     31.44 o
  -4   2   4       65.10       70.61      6.80 o
  -3   2   4     1764.34     2273.24     28.39 o
  -2   2   4     5984.66     5936.08     60.04 o
  -1   2   4     1035.01     1087.16     18.77 o
   0   2   4        8.14        2.55      4.27 o
   1   2   4      983.19     1064.97     18.76 o
   2   2   4      707.53      753.06     15.02 o
   3   2   4     2566.85     2821.16     37.52 o
   4   2   4       57.61       58.74      6.41 o
   5   2   4     3567.43     3246.58     56.97 o
   6   2   4      204.83      195.38     16.87 o
   7   2   4       12.86        2.17      5.26 o
   8   2   4       30.02       17.37      7.42 o
   9   2   4      599.97      671.09     25.68 o
  10   2   4      104.70      115.99     14.07 o
  11   2   4       12.46       -2.21      9.74 o
  12   2   4        4.59       -6.37     11.27 o
  13   2   4       88.39      109.59     19.54 o
  14   2   4        2.05       15.67     14.63 o
  15   2   4        0.07       -8.00     15.36 o
  16   2   4       16.89       13.78     21.23 o
 -16   3   4      324.19      344.66     43.28 o
 -15   3   4       42.57       23.23     20.95 o
 -14   3   4      934.72     1023.57     53.80 o
 -13   3   4      154.68      170.13     23.80 o
 -12   3   4     1104.92     1182.39     69.58 o
 -11   3   4      499.47      549.43     34.63 o
 -10   3   4     2189.23     2118.71     57.83 o
  -9   3   4      164.12      178.47     16.97 o
  -8   3   4       54.86       59.50     11.26 o
  -7   3   4     1489.31     1433.14     37.49 o
  -6   3   4      802.26      996.44     26.69 o
  -5   3   4       41.08       47.93      7.15 o
  -4   3   4      743.14      862.50     19.15 o
  -3   3   4     4182.92     4203.94     53.15 o
  -2   3   4      526.49      554.95     14.81 o
  -1   3   4     1638.61     1581.03     22.11 o
   0   3   4     3910.37     4117.21     60.91 o
   1   3   4      145.98      139.37      8.29 o
   2   3   4      544.18      585.76     17.50 o
   3   3   4      589.43      626.68     24.65 o
   4   3   4      187.05      203.03     13.34 o
   5   3   4       29.25       22.01      7.35 o
   6   3   4      568.41      590.16     30.98 o
   7   3   4      139.97      145.01     15.71 o
   8   3   4      427.00      435.00     21.27 o
   9   3   4      345.09      363.18     29.39 o
  10   3   4       91.54       84.24     32.45 o
  11   3   4      968.83      980.78     52.28 o
  12   3   4       36.25        3.19     16.29 o
  13   3   4        2.14        5.83     15.59 o
  14   3   4      217.71      257.17     31.90 o
  15   3   4       28.36       12.38     19.77 o
 -15   4   4       11.12      -13.61     23.31 o
 -14   4   4      157.38      226.47     55.67 o
 -13   4   4      100.36      130.29     40.57 o
 -12   4   4       48.01       57.04     20.55 o
 -11   4   4      166.48      124.76     22.67 o
 -10   4   4      329.19      364.90     38.36 o
  -9   4   4     2229.86     2197.45     50.20 o
  -8   4   4      501.60      525.38     39.28 o
  -7   4   4      698.64      697.49     23.94 o
  -6   4   4       42.55       54.76      6.92 o
  -5   4   4      276.37      252.98     22.35 o
  -4   4   4      868.70      852.91     28.46 o
  -3   4   4      184.40      197.64     14.50 o
  -2   4   4      603.80      761.13     22.09 o
  -1   4   4     1769.78     1836.58     53.54 o
   0   4   4     1346.16     1357.58     61.03 o
   1   4   4      171.12      157.70     13.22 o
   2   4   4     1588.83     1521.77     24.15 o
   3   4   4      177.93      173.81     10.43 o
   4   4   4     1238.05     1282.01     28.37 o
   5   4   4       19.07       26.61      9.03 o
   6   4   4       14.25        1.78      7.75 o
   7   4   4       44.04       26.55     12.00 o
   8   4   4      599.34      586.73     46.30 o
   9   4   4        1.81      -10.77     10.77 o
  10   4   4        3.62        7.06     13.32 o
  11   4   4        4.93      -13.13     14.98 o
  12   4   4       55.71       33.65     21.01 o
  13   4   4       58.18       84.35     23.27 o
  14   4   4        1.98       -5.50     17.20 o
 -14   5   4       59.34       69.21     28.01 o
 -13   5   4        5.48        8.69     24.64 o
 -12   5   4        1.21       32.67     25.88 o
 -11   5   4       59.98       49.15     22.15 o
 -10   5   4        0.43        7.96     17.05 o
  -9   5   4      732.86      775.17     59.15 o
  -8   5   4        5.02       18.93     16.57 o
  -7   5   4      145.35      170.40     30.69 o
  -6   5   4       89.89       95.42     23.46 o
  -5   5   4      801.45      824.36     53.45 o
  -4   5   4      830.67      838.97     36.34 o
  -3   5   4      488.17      477.73     44.41 o
  -2   5   4       21.18       18.52      7.92 o
  -1   5   4       24.14       28.86     12.98 o
   0   5   4      107.99       92.15     15.18 o
   1   5   4      307.88      327.78     20.59 o
   2   5   4      224.43      244.32     30.82 o
   3   5   4      406.71      408.29     21.11 o
   4   5   4      168.29      167.76     16.07 o
   5   5   4        0.98        9.52      7.34 o
   6   5   4      901.87      871.99     29.80 o
   7   5   4        2.83       -0.72      9.69 o
   8   5   4      257.67      272.49     28.03 o
   9   5   4      231.34      222.73     27.88 o
  10   5   4        0.09        2.29     14.28 o
  11   5   4      130.31      189.35     31.66 o
  12   5   4      147.03      130.81     30.62 o
  13   5   4       21.10       10.50     24.42 o
 -13   6   4        0.31       -8.11     22.07 o
 -12   6   4       46.86       53.92     24.88 o
 -11   6   4       90.71       54.43     30.54 o
 -10   6   4       59.31       80.62     24.55 o
  -9   6   4      208.43      192.15     25.30 o
  -8   6   4      170.29      191.35     23.80 o
  -7   6   4     1320.53     1272.78     59.31 o
  -6   6   4       17.36       26.87     16.73 o
  -5   6   4      136.35      168.91     23.73 o
  -4   6   4      876.64      792.45     37.85 o
  -3   6   4       28.72       27.90     12.44 o
  -2   6   4      590.31      593.49     36.73 o
  -1   6   4      571.20      563.34     35.59 o
   0   6   4      572.35      559.21     34.50 o
   1   6   4       29.17       21.64     15.04 o
   2   6   4      605.71      585.02     36.46 o
   3   6   4      101.77      113.34     18.84 o
   4   6   4      217.69      250.37     25.01 o
   5   6   4       65.54       68.38     21.46 o
   6   6   4       28.18       29.95     17.90 o
   7   6   4      115.41       83.48     27.17 o
   8   6   4       65.43       81.75     31.34 o
   9   6   4       10.35        1.99     21.67 o
  10   6   4        1.13        9.32     22.13 o
  11   6   4        3.33      -12.10     20.12 o
  12   6   4       24.26       25.61     30.66 o
 -11   7   4       34.30       44.44     32.80 o
 -10   7   4      104.76      104.40     38.75 o
  -9   7   4       14.77       51.68     36.78 o
  -8   7   4       82.95      111.20     27.18 o
  -7   7   4      123.50      139.26     70.01 o
  -6   7   4       90.97      140.99     33.59 o
  -5   7   4      259.18      306.67     71.32 o
  -4   7   4     1097.50     1032.19     66.32 o
  -3   7   4      147.65      172.91     30.39 o
  -2   7   4       48.53       39.64     16.29 o
  -1   7   4      117.26      111.23     19.85 o
   0   7   4        6.34       -2.26     17.52 o
   1   7   4       80.36       83.11     23.63 o
   2   7   4        3.06       -0.39     16.69 o
   3   7   4        3.78       -7.68     14.61 o
   4   7   4      268.82      272.20     36.30 o
   5   7   4       13.63       21.88     21.35 o
   6   7   4      167.61      134.38     43.31 o
   7   7   4        0.75       -2.95     25.07 o
   8   7   4       53.27       36.42     31.49 o
   9   7   4        0.61       22.70     30.58 o
  10   7   4        0.03       -3.61     26.31 o
  -8   8   4      262.82      231.51     74.31 o
  -7   8   4       57.48       26.51     52.28 o
  -6   8   4        0.03       54.60     61.05 o
  -5   8   4       38.02       61.74     24.72 o
  -4   8   4       68.73      115.06     35.84 o
  -3   8   4        0.34       -4.89     39.21 o
  -2   8   4      102.62      130.04     36.80 o
  -1   8   4        2.25       16.16     27.02 o
   0   8   4       57.91      116.05     73.93 o
   1   8   4       33.25       47.30     29.51 o
   2   8   4      119.75      102.93     34.71 o
   3   8   4       63.90       36.59     45.18 o
   4   8   4       10.38      -38.83     38.83 o
   5   8   4        7.76       25.39     43.69 o
   6   8   4        0.65      -36.22     36.22 o
   7   8   4       77.85      110.15     62.36 o
 -17   0   5      116.32       98.55     32.08 o
 -15   0   5        0.94        9.32     21.80 o
 -13   0   5      985.62      913.53    119.86 o
 -11   0   5     3508.09     3452.82    181.48 o
  -9   0   5     1577.09     1605.77     67.25 o
  -7   0   5     3296.51     3752.48     89.64 o
  -5   0   5       93.26      170.88     17.60 o
  -3   0   5      316.39      253.74     26.36 o
  -1   0   5      742.85      511.22     15.69 o
   1   0   5    11952.69    12867.53    159.95 o
   3   0   5      413.78      323.58     17.13 o
   5   0   5       45.32        8.32     13.27 o
   7   0   5     1603.79     1517.17     50.94 o
   9   0   5     2250.15     2211.27     69.93 o
  11   0   5     1197.43     1143.98     60.52 o
  13   0   5        3.01       13.33     18.95 o
  15   0   5      356.56      469.13     49.34 o
 -17   1   5        0.19       -3.60     15.96 o
 -16   1   5       50.23       57.08     19.21 o
 -15   1   5       10.06        1.65     13.31 o
 -14   1   5       79.63       56.14     17.46 o
 -13   1   5       14.06       19.67     13.43 o
 -12   1   5       42.57       39.44     14.73 o
 -11   1   5      201.26      186.95     21.67 o
 -10   1   5       51.67       35.86     15.03 o
  -9   1   5       22.27        1.07      8.79 o
  -8   1   5       15.64       12.93      8.67 o
  -7   1   5      163.56      130.72     12.98 o
  -6   1   5      579.98      693.88     22.66 o
  -5   1   5        3.12        1.37      6.28 o
  -4   1   5     6811.86     6988.41    105.20 o
  -3   1   5      508.10      437.44     20.13 o
  -2   1   5    11621.91    11160.02    121.89 o
  -1   1   5     2692.67     2448.80     44.78 o
   0   1   5     7888.73     7381.42     74.62 o
   1   1   5       67.72       48.84      5.12 o
   2   1   5      289.30      234.01      8.17 o
   3   1   5     7371.12     7400.65     91.67 o
   4   1   5      179.68      122.28      9.38 o
   5   1   5     1439.28     1520.89     28.54 o
   6   1   5       53.12       58.38      9.48 o
   7   1   5     1517.27     1697.84     38.35 o
   8   1   5       79.74       96.68     10.82 o
   9   1   5      112.25      136.57     13.09 o
  10   1   5       13.57       16.04      9.69 o
  11   1   5       14.95       21.08     11.03 o
  12   1   5      207.61      241.80     23.16 o
  13   1   5      340.97      316.53     40.54 o
  14   1   5       36.98       17.07     16.03 o
  15   1   5        0.04      -12.81     12.81 o
  16   1   5       52.27       58.11     19.41 o
 -17   2   5        2.80       72.03     21.12 o
 -16   2   5      393.24      355.52     37.25 o
 -15   2   5       54.66       66.23     18.74 o
 -14   2   5      203.83      231.76     27.43 o
 -13   2   5       46.81       35.92     16.46 o
 -12   2   5       97.80      115.57     19.51 o
 -11   2   5        0.59       -4.85     11.33 o
 -10   2   5      593.60      625.50     35.16 o
  -9   2   5       35.56       56.38     13.02 o
  -8   2   5      157.93      181.54     16.08 o
  -7   2   5      264.51      236.40     15.87 o
  -6   2   5     1666.50     1811.98     41.26 o
  -5   2   5      468.84      550.75     20.86 o
  -4   2   5      115.43      202.19     11.04 o
  -3   2   5     2909.09     3081.25     38.73 o
  -2   2   5     3186.99     3827.10     45.04 o
  -1   2   5     2812.77     2912.41     61.37 o
   0   2   5      948.48     1076.51     20.71 o
   1   2   5     1711.06     1676.87     29.13 o
   2   2   5      643.45      663.50     24.15 o
   3   2   5      599.14      653.29     17.04 o
   4   2   5     5825.77     5961.78     85.11 o
   5   2   5     1229.77     1238.04     28.62 o
   6   2   5     2335.70     2502.32     50.51 o
   7   2   5      937.25      962.94     31.75 o
   8   2   5     1611.20     1692.63     39.30 o
   9   2   5      608.89      613.68     22.31 o
  10   2   5      524.05      528.32     27.30 o
  11   2   5       73.13       74.69     17.56 o
  12   2   5      478.46      455.95     39.70 o
  13   2   5      114.33      111.15     25.89 o
  14   2   5      123.72      160.28     23.96 o
  15   2   5       27.50       59.30     20.92 o
 -16   3   5       83.57       92.72     27.63 o
 -15   3   5       22.18        2.83     16.45 o
 -14   3   5       20.76       20.58     16.98 o
 -13   3   5       76.77       94.88     31.37 o
 -12   3   5        1.30        6.20     12.52 o
 -11   3   5       97.81      136.81     19.72 o
 -10   3   5        4.53        1.65     11.34 o
  -9   3   5      716.32      744.72     33.17 o
  -8   3   5        0.10       -6.34      7.80 o
  -7   3   5     2361.63     2335.99     55.24 o
  -6   3   5        7.24       -5.80      6.95 o
  -5   3   5       14.37       41.21      7.65 o
  -4   3   5     1474.67     1480.94     34.71 o
  -3   3   5      442.17      491.86     16.10 o
  -2   3   5      311.33      242.56     11.30 o
  -1   3   5      439.78      354.63     13.98 o
   0   3   5       32.42       36.75      6.85 o
   1   3   5      153.90      119.15     11.24 o
   2   3   5       43.38       58.16      6.72 o
   3   3   5       72.65       94.97      8.12 o
   4   3   5      394.06      408.99     16.01 o
   5   3   5     1261.44     1234.33     39.60 o
   6   3   5        6.84        2.48      8.73 o
   7   3   5     2326.98     2411.48     62.92 o
   8   3   5      766.18      676.80     37.98 o
   9   3   5       15.40        2.77     11.90 o
  10   3   5      371.24      345.12     30.98 o
  11   3   5       45.43       45.67     17.43 o
  12   3   5      104.42      117.26     23.50 o
  13   3   5        5.82       -1.10     15.29 o
  14   3   5        6.29       16.75     18.66 o
  15   3   5       11.90      -22.69     22.69 o
 -15   4   5       32.09      212.51    270.35 o
 -14   4   5      251.85      287.80     46.09 o
 -13   4   5      414.87      420.85     44.44 o
 -12   4   5        9.87       55.32     19.53 o
 -11   4   5      582.60      678.01     40.62 o
 -10   4   5       37.42       13.96     11.53 o
  -9   4   5      524.61      592.13     29.09 o
  -8   4   5       30.14       20.75     11.15 o
  -7   4   5      754.82      739.13     40.91 o
  -6   4   5      408.35      431.68     24.05 o
  -5   4   5      567.09      553.05     40.30 o
  -4   4   5       56.50       55.47      7.52 o
  -3   4   5      296.40      300.79     18.03 o
  -2   4   5      255.19      325.67     17.08 o
  -1   4   5        0.87        3.24      4.89 o
   0   4   5        6.72        8.80      9.05 o
   1   4   5      141.08      106.00      8.00 o
   2   4   5       63.32       66.66      7.38 o
   3   4   5      609.50      542.37     17.35 o
   4   4   5        2.19        0.17      5.56 o
   5   4   5      709.81      638.95     32.65 o
   6   4   5        1.94       -7.57      7.57 o
   7   4   5      279.49      276.96     22.47 o
   8   4   5       56.79       38.85     13.78 o
   9   4   5      123.58      148.61     21.73 o
  10   4   5       34.97       69.86     18.27 o
  11   4   5      168.69      211.52     31.98 o
  12   4   5      172.41      144.90     26.00 o
  13   4   5       25.46        9.64     16.36 o
  14   4   5       89.60      127.78     27.08 o
 -14   5   5        9.94      -16.06     23.55 o
 -13   5   5       34.39       78.75     31.02 o
 -12   5   5       80.53       90.94     46.42 o
 -11   5   5       23.65       42.84     21.80 o
 -10   5   5        0.01       -7.56     16.23 o
  -9   5   5      282.83      306.78     44.06 o
  -8   5   5       28.47       19.36     20.57 o
  -7   5   5        6.70        7.09     16.58 o
  -6   5   5     3157.35     3110.04    105.30 o
  -5   5   5     1222.80     1258.96     58.57 o
  -4   5   5     2647.19     2533.02     68.77 o
  -3   5   5       20.12        9.43     14.41 o
  -2   5   5     4002.29     3771.07     71.81 o
  -1   5   5       93.57      106.63      9.81 o
   0   5   5      923.71      947.63     69.34 o
   1   5   5       25.44       40.63     13.42 o
   2   5   5      120.13      117.70     12.48 o
   3   5   5      305.09      296.88     20.27 o
   4   5   5       33.19       33.87      8.58 o
   5   5   5       84.59       95.48     11.75 o
   6   5   5        6.77        7.74     10.45 o
   7   5   5       35.87       49.92     13.28 o
   8   5   5       71.92       52.85     15.20 o
   9   5   5       67.72       76.05     19.59 o
  10   5   5        0.00       -1.65     16.53 o
  11   5   5      179.66      207.71     30.10 o
  12   5   5       53.51       52.60     24.90 o
  13   5   5       58.07       42.57     26.93 o
 -13   6   5        0.64       18.29     24.91 o
 -12   6   5      270.47      396.10     71.49 o
 -11   6   5       30.17       18.50     24.93 o
 -10   6   5       79.89       62.50     25.47 o
  -9   6   5       16.75       17.53     18.34 o
  -8   6   5      606.72      576.27     55.02 o
  -7   6   5      292.33      326.69     41.60 o
  -6   6   5       73.06       70.27     22.95 o
  -5   6   5       57.38       37.15     19.01 o
  -4   6   5      135.71      157.57     18.90 o
  -3   6   5      653.52      618.07     35.06 o
  -2   6   5      701.25      659.54     43.83 o
  -1   6   5       76.26      112.37     18.24 o
   0   6   5      392.89      421.29     30.83 o
   1   6   5       69.09       81.47     15.46 o
   2   6   5      754.70      681.27     88.41 o
   3   6   5       88.32       76.01     17.52 o
   4   6   5      216.40      180.38     22.57 o
   5   6   5      168.60      173.25     29.99 o
   6   6   5        0.30       24.14     20.12 o
   7   6   5      182.04      195.59     55.69 o
   8   6   5        6.40       -2.86     20.06 o
   9   6   5       93.41      177.56     34.09 o
  10   6   5       34.77        4.11     25.87 o
  11   6   5       74.91        6.16     23.77 o
 -11   7   5       40.76       44.55     34.53 o
 -10   7   5       17.57       23.37     29.48 o
  -9   7   5        0.08      -14.77     26.21 o
  -8   7   5      107.50       90.34     65.91 o
  -7   7   5      270.93      330.16     51.53 o
  -6   7   5        3.19       37.89     34.35 o
  -5   7   5      527.50      418.58    108.29 o
  -4   7   5      199.49      242.81     41.51 o
  -3   7   5       10.96       11.86     16.12 o
  -2   7   5        0.78        7.46     13.52 o
  -1   7   5      102.60      163.84     35.54 o
   0   7   5       28.05       24.03     18.71 o
   1   7   5       99.13      137.44     27.54 o
   2   7   5      242.80      255.37     34.06 o
   3   7   5      366.00      341.50     56.01 o
   4   7   5      242.21      239.22     39.57 o
   5   7   5      595.68      539.28     50.45 o
   6   7   5       96.20       57.01     25.34 o
   7   7   5      246.36      253.18     47.98 o
   8   7   5       14.12        5.22     27.45 o
   9   7   5      112.37       57.24     36.25 o
  -8   8   5        7.94      -19.42     44.81 o
  -7   8   5        1.00       64.23     53.40 o
  -6   8   5        0.01       32.80     76.55 o
  -5   8   5       18.53        1.61     21.96 o
  -4   8   5       79.48       43.59     28.75 o
  -3   8   5        8.38       30.65     27.95 o
  -2   8   5        7.56       17.77     24.61 o
  -1   8   5       29.19       28.44     26.57 o
   0   8   5        0.07        3.00     19.54 o
   1   8   5        1.47       24.16     39.58 o
   2   8   5       58.69       41.45     47.05 o
   3   8   5        1.19      -28.01     37.34 o
   4   8   5       58.23       50.41     45.93 o
   5   8   5       28.35      120.61     56.38 o
   6   8   5       87.73       47.80     54.52 o
 -16   0   6       84.05       48.15     41.26 o
 -14   0   6      106.00       57.06     25.40 o
 -12   0   6      226.71      239.77     35.25 o
 -10   0   6      328.11      349.01     38.26 o
  -8   0   6      178.17      166.33     31.18 o
  -6   0   6      365.62      692.79     90.62 o
  -4   0   6     2342.49     3248.66     93.48 o
  -2   0   6     2079.86     1681.83     38.94 o
   0   0   6     4940.33     4961.61     69.38 o
   2   0   6      676.13      736.64     20.42 o
   4   0   6       97.43       56.01     14.23 o
   6   0   6       89.94       27.46      9.67 o
   8   0   6      864.54      833.39     45.93 o
  10   0   6      220.36      200.58     28.53 o
  12   0   6        0.23      -15.44     19.68 o
  14   0   6      215.68      217.19     35.88 o
 -17   1   6       34.83       49.19     20.21 o
 -16   1   6       20.24       15.95     15.67 o
 -15   1   6      250.77      173.51     57.24 o
 -14   1   6      106.69       58.48     17.38 o
 -13   1   6     1259.73     1151.67     64.01 o
 -12   1   6      215.12      274.29     26.24 o
 -11   1   6      827.07      716.56     39.47 o
 -10   1   6     1126.00     1052.93     43.55 o
  -9   1   6       28.75       24.95     10.58 o
  -8   1   6     1067.39      922.67     40.62 o
  -7   1   6       72.38       73.35     13.61 o
  -6   1   6     1341.96     1669.34     35.81 o
  -5   1   6      542.94      620.81     36.69 o
  -4   1   6      336.98      334.87     19.80 o
  -3   1   6      623.11      767.46     21.26 o
  -2   1   6      781.87      737.77     17.02 o
  -1   1   6      163.01      139.55      8.62 o
   0   1   6        0.01       -0.61      4.22 o
   1   1   6      935.08     1020.96     18.31 o
   2   1   6       51.44       57.17      5.00 o
   3   1   6      106.38      129.66     10.17 o
   4   1   6       87.89      108.50      9.24 o
   5   1   6     5445.31     5745.48     77.64 o
   6   1   6     2960.35     3132.28     54.95 o
   7   1   6      114.67      133.87     11.18 o
   8   1   6      393.37      382.16     18.96 o
   9   1   6      144.14      161.41     14.23 o
  10   1   6      259.04      242.95     25.48 o
  11   1   6        9.50       30.58     11.87 o
  12   1   6       41.82       58.26     13.74 o
  13   1   6      506.98      581.86     56.23 o
  14   1   6       52.80       88.46     19.39 o
  15   1   6      294.23      288.86     30.60 o
 -17   2   6      167.75      157.92     39.18 o
 -16   2   6       69.74      102.35     22.45 o
 -15   2   6      198.87      178.07     25.79 o
 -14   2   6       19.66       10.58     14.77 o
 -13   2   6      287.14      271.20     27.85 o
 -12   2   6       63.85       29.43     14.91 o
 -11   2   6     1065.30     1104.80     50.13 o
 -10   2   6      165.75      154.41     19.24 o
  -9   2   6       33.63       31.25     16.08 o
  -8   2   6       19.33       18.36      9.66 o
  -7   2   6        1.81       -2.55      8.16 o
  -6   2   6     1371.49     1492.13     37.25 o
  -5   2   6       38.92       12.21      9.27 o
  -4   2   6     2595.50     2765.47     47.19 o
  -3   2   6     5210.78     5505.96     67.25 o
  -2   2   6      161.29      152.31     13.72 o
  -1   2   6     1019.11     1091.70     19.63 o
   0   2   6     1177.46     1164.43     24.33 o
   1   2   6     4873.75     4766.60     63.26 o
   2   2   6      911.47      997.57     19.50 o
   3   2   6     3873.89     4043.87     56.81 o
   4   2   6       37.16       69.67      7.70 o
   5   2   6     1525.91     1613.49     34.95 o
   6   2   6      301.97      286.64     16.86 o
   7   2   6       20.47       25.89      8.63 o
   8   2   6       72.63       75.85     12.64 o
   9   2   6       83.11       96.46     15.30 o
  10   2   6      381.92      315.21     26.17 o
  11   2   6      694.48      554.84     39.57 o
  12   2   6      353.15      361.91     33.96 o
  13   2   6        8.20       27.78     20.16 o
  14   2   6       29.72       33.89     18.99 o
  15   2   6       62.48       74.39     24.73 o
 -16   3   6        8.22        1.05     21.48 o
 -15   3   6      189.79      121.47     24.73 o
 -14   3   6       29.79       16.72     16.65 o
 -13   3   6       93.56      128.45     20.84 o
 -12   3   6      212.72      233.51     24.95 o
 -11   3   6        5.97        1.26     11.50 o
 -10   3   6     1308.23     1252.89     40.57 o
  -9   3   6       39.83       52.65     12.65 o
  -8   3   6     1433.65     1389.18     48.85 o
  -7   3   6      203.74      216.40     19.06 o
  -6   3   6        0.34       -7.25      7.26 o
  -5   3   6      562.66      654.67     25.74 o
  -4   3   6      216.13      230.50     12.05 o
  -3   3   6      135.20      165.64     13.42 o
  -2   3   6        0.08       -2.70      6.08 o
  -1   3   6       40.55       53.77      8.61 o
   0   3   6      345.38      366.63     17.53 o
   1   3   6       91.88       73.27     10.09 o
   2   3   6      501.43      603.13     16.83 o
   3   3   6      158.48      163.13      9.36 o
   4   3   6      136.33      141.80     14.32 o
   5   3   6      769.03      806.48     34.64 o
   6   3   6      536.78      502.94     29.87 o
   7   3   6      271.95      288.11     22.96 o
   8   3   6      459.57      497.62     30.25 o
   9   3   6      198.41      187.42     26.10 o
  10   3   6      402.43      421.67     33.89 o
  11   3   6      345.92      319.02     34.12 o
  12   3   6        3.09       24.08     18.00 o
  13   3   6       43.71       31.90     19.02 o
  14   3   6       37.24       64.06     20.72 o
 -15   4   6       22.89        4.87     26.66 o
 -14   4   6      145.23      188.72     41.10 o
 -13   4   6      223.22      155.73     28.26 o
 -12   4   6       24.76       20.78     18.25 o
 -11   4   6        5.51        5.77     10.92 o
 -10   4   6      104.64       97.63     14.69 o
  -9   4   6       80.65       69.86     13.85 o
  -8   4   6     1200.05     1269.89     40.26 o
  -7   4   6       50.82       52.69     11.04 o
  -6   4   6     1389.38     1376.60     29.30 o
  -5   4   6      700.78      675.65     31.30 o
  -4   4   6     1228.20     1053.40     26.04 o
  -3   4   6     1395.19     1454.03     28.11 o
  -2   4   6     1319.24     1280.27     25.03 o
  -1   4   6       62.81       81.43      9.56 o
   0   4   6       31.75       28.83      6.90 o
   1   4   6        5.91       11.06      7.10 o
   2   4   6        7.11        3.44      5.07 o
   3   4   6       98.32      124.50     11.33 o
   4   4   6       54.28       41.93     10.49 o
   5   4   6        3.51        9.28      8.84 o
   6   4   6        3.60       -6.86      9.25 o
   7   4   6      278.00      233.32     25.05 o
   8   4   6      150.08      125.00     18.36 o
   9   4   6       11.73       24.50     12.40 o
  10   4   6        0.26        7.53     12.61 o
  11   4   6       27.85       23.57     14.41 o
  12   4   6        6.92       23.74     15.29 o
  13   4   6       38.07       30.62     18.34 o
  14   4   6       42.11       86.53     35.84 o
 -14   5   6        1.02       -6.92     25.21 o
 -13   5   6      219.14      265.95     45.81 o
 -12   5   6        5.60        9.25     21.35 o
 -11   5   6      496.73      475.07     44.07 o
 -10   5   6       28.60       15.89     17.06 o
  -9   5   6       67.22       92.82     20.67 o
  -8   5   6      418.21      468.72     60.12 o
  -7   5   6       65.88       63.98     35.47 o
  -6   5   6       11.54      -12.51     16.62 o
  -5   5   6      200.09      198.80     28.53 o
  -4   5   6      274.81      274.22     24.87 o
  -3   5   6       10.16        1.81     10.54 o
  -2   5   6       74.83       64.86     13.30 o
  -1   5   6       38.65       23.81     14.89 o
   0   5   6       60.94       77.59     16.48 o
   1   5   6       63.41       50.18      9.46 o
   2   5   6       13.52        8.73      5.89 o
   3   5   6      552.43      511.02     20.32 o
   4   5   6       12.65        6.37      7.57 o
   5   5   6      880.86      879.60     33.81 o
   6   5   6        2.53       -9.97      9.97 o
   7   5   6      905.19      877.02     40.59 o
   8   5   6      393.64      395.66     29.52 o
   9   5   6       58.12       42.09     18.55 o
  10   5   6       90.81      129.21     34.33 o
  11   5   6      133.54      178.29     35.63 o
  12   5   6       12.47       -4.55     20.77 o
 -13   6   6        2.72      -16.41     25.43 o
 -12   6   6        1.05        9.63     26.45 o
 -11   6   6       29.41        0.76     22.78 o
 -10   6   6       21.00       14.45     20.78 o
  -9   6   6      298.70      348.14     36.12 o
  -8   6   6       80.69      127.71     30.14 o
  -7   6   6      196.09      172.18     34.18 o
  -6   6   6       12.41       25.62     20.28 o
  -5   6   6        0.15       25.75     23.71 o
  -4   6   6      490.34      580.35     37.28 o
  -3   6   6      334.84      298.62     41.25 o
  -2   6   6      378.74      383.09     39.20 o
  -1   6   6      388.65      343.36     28.21 o
   0   6   6       13.18        1.10     12.11 o
   1   6   6     1685.48     1546.79     98.63 o
   2   6   6      120.41       94.36     43.77 o
   3   6   6      509.04      455.95     79.92 o
   4   6   6       61.61       50.39     20.72 o
   5   6   6      129.49      117.69     25.24 o
   6   6   6        9.30       23.57     20.56 o
   7   6   6        9.09       10.33     19.40 o
   8   6   6        1.11       -5.99     17.08 o
   9   6   6       13.72       14.20     26.80 o
  10   6   6        7.31        5.45     29.13 o
  11   6   6       33.31      -13.14     28.77 o
 -11   7   6        4.96       -2.22     27.44 o
 -10   7   6       81.62      102.28     35.33 o
  -9   7   6       14.82       45.09     24.30 o
  -8   7   6      276.11      345.63     75.24 o
  -7   7   6       76.39       92.62     32.05 o
  -6   7   6      391.82      407.68     73.19 o
  -5   7   6       14.90       29.55     48.92 o
  -4   7   6        1.10       -5.75     29.69 o
  -3   7   6      271.10      234.52     27.39 o
  -2   7   6        4.16       19.40     15.89 o
  -1   7   6        8.69       26.98     18.67 o
   0   7   6      313.51      245.00     42.70 o
   1   7   6      149.12      136.89     27.53 o
   2   7   6        1.74       10.55     22.81 o
   3   7   6      149.25      178.81     39.19 o
   4   7   6        1.75       -4.11     23.60 o
   5   7   6       60.99       60.25     26.48 o
   6   7   6       20.51       43.41     30.94 o
   7   7   6        3.97       14.38     27.55 o
   8   7   6      116.23      161.29     49.29 o
   9   7   6       15.36       61.05     35.17 o
  -7   8   6       33.73      113.82     37.39 o
  -6   8   6      192.66      317.50     50.56 o
  -5   8   6        6.72       47.55     29.83 o
  -4   8   6      151.46      205.48    100.07 o
  -3   8   6       83.38      196.32     44.24 o
  -2   8   6      110.65      142.09     40.13 o
  -1   8   6      214.90      223.42     61.61 o
   0   8   6       51.50       47.05     44.44 o
   1   8   6      155.64      118.37     51.16 o
   2   8   6       62.83      133.31     55.64 o
   3   8   6       53.52       46.30     45.56 o
   4   8   6      141.43      137.04     56.38 o
   5   8   6       10.79       -0.37     38.83 o
   6   8   6       63.60       19.04     50.78 o
 -17   0   7      449.92      392.87     53.83 o
 -15   0   7      197.63      274.59     42.42 o
 -13   0   7       38.65       88.67     26.21 o
 -11   0   7       17.45       12.11     20.35 o
  -9   0   7       12.72        6.89     13.82 o
  -7   0   7     1281.31     1492.32    117.44 o
  -5   0   7     1143.77     1223.62     75.24 o
  -3   0   7       53.08      113.60     18.73 o
  -1   0   7     1094.51     1253.42     35.09 o
   1   0   7      907.27     1024.29     25.48 o
   3   0   7      226.85      253.36     16.78 o
   5   0   7        0.42       -3.16      8.22 o
   7   0   7      381.16      465.50     27.42 o
   9   0   7     2706.02     2757.09     75.51 o
  11   0   7     1448.54     1501.24    126.33 o
  13   0   7      795.17      836.05     58.19 o
  15   0   7       17.25       61.75     46.30 o
 -17   1   7       15.97        5.25     17.43 o
 -16   1   7       12.87        5.88     16.13 o
 -15   1   7       16.72       26.28     16.49 o
 -14   1   7       91.34       89.24     19.45 o
 -13   1   7       44.56       39.11     15.33 o
 -12   1   7       40.93       37.44     14.15 o
 -11   1   7      563.63      527.30     33.95 o
 -10   1   7      214.88      265.06     24.24 o
  -9   1   7       10.60       -6.69      8.63 o
  -8   1   7      846.85      767.21     35.98 o
  -7   1   7      344.49      378.20     26.14 o
  -6   1   7      335.54      445.63     29.86 o
  -5   1   7      581.66      683.89     26.69 o
  -4   1   7      622.93      727.33     25.11 o
  -3   1   7      502.54      471.36     20.02 o
  -2   1   7       39.51       53.01      7.55 o
  -1   1   7      157.74      110.38      9.31 o
   0   1   7      592.21      701.40     17.23 o
   1   1   7      694.06      648.60     17.12 o
   2   1   7       68.28       50.26      5.52 o
   3   1   7     1263.34     1217.96     23.91 o
   4   1   7     5543.04     5669.60     75.53 o
   5   1   7     1087.27     1202.14     23.98 o
   6   1   7     1303.43     1396.37     31.28 o
   7   1   7      345.89      370.22     16.84 o
   8   1   7      426.79      409.83     19.04 o
   9   1   7       67.43       61.49      9.85 o
  10   1   7      104.27       94.91     14.53 o
  11   1   7      118.59      103.82     15.66 o
  12   1   7       30.20       32.34     14.27 o
  13   1   7        0.50        6.30     13.24 o
  14   1   7       36.49       35.18     15.91 o
  15   1   7      262.97      249.82     30.84 o
 -17   2   7        8.93       24.39     17.22 o
 -16   2   7        9.31        4.92     16.12 o
 -15   2   7       31.02       43.30     18.71 o
 -14   2   7      551.33      639.92     43.00 o
 -13   2   7       16.37       44.13     15.74 o
 -12   2   7      796.88      798.49     44.19 o
 -11   2   7      482.19      534.18     35.15 o
 -10   2   7     2488.27     2414.11     67.91 o
  -9   2   7      661.14      680.17     32.45 o
  -8   2   7     1606.15     1605.77     62.82 o
  -7   2   7      144.04      152.72     16.77 o
  -6   2   7      699.49      846.73     51.58 o
  -5   2   7      265.68      308.08     18.44 o
  -4   2   7     1256.06     1393.07     33.77 o
  -3   2   7     1094.62     1195.52     24.83 o
  -2   2   7       58.62       88.99      7.81 o
  -1   2   7      574.37      594.29     16.60 o
   0   2   7        1.96        2.43      5.40 o
   1   2   7        4.25       10.43      5.22 o
   2   2   7     1498.09     1370.20     29.14 o
   3   2   7      582.23      674.68     35.59 o
   4   2   7       29.02       42.97      7.73 o
   5   2   7        1.07       -0.68      6.19 o
   6   2   7      243.96      212.16     15.47 o
   7   2   7     1033.13     1042.26     42.37 o
   8   2   7     2101.51     2045.14     46.79 o
   9   2   7       60.81       59.42     12.01 o
  10   2   7      292.14      316.35     30.06 o
  11   2   7       59.72       54.22     15.78 o
  12   2   7       60.61       51.04     16.17 o
  13   2   7       19.54        5.49     22.10 o
  14   2   7       34.88       55.67     21.45 o
  15   2   7       27.78       71.38     21.61 o
 -16   3   7        5.65       13.08     27.81 o
 -15   3   7        3.47       -3.28     15.35 o
 -14   3   7      100.31       84.83     21.80 o
 -13   3   7        2.91      -10.22     12.06 o
 -12   3   7      137.87       97.24     19.34 o
 -11   3   7       47.28       65.19     15.19 o
 -10   3   7       10.02       -8.67      8.67 o
  -9   3   7      302.97      322.58     23.22 o
  -8   3   7       33.86        6.65     11.07 o
  -7   3   7     3663.71     3854.11     79.93 o
  -6   3   7        7.43       19.38      8.86 o
  -5   3   7     3492.53     3429.19     68.35 o
  -4   3   7       46.05       31.94      7.19 o
  -3   3   7     3328.44     3020.10     63.17 o
  -2   3   7      441.44      376.17     21.56 o
  -1   3   7     4775.07     4591.18     85.69 o
   0   3   7        4.23       -4.11      9.32 o
   1   3   7      594.27      513.27     22.20 o
   2   3   7      110.81      131.07     11.33 o
   3   3   7      805.63      711.22     21.20 o
   4   3   7      833.72      821.40     24.84 o
   5   3   7       11.73        7.69      7.17 o
   6   3   7      693.08      640.31     34.05 o
   7   3   7       21.12       11.87     12.02 o
   8   3   7        3.14        0.60     10.89 o
   9   3   7       91.76       71.77     16.41 o
  10   3   7        0.09       -3.14     12.30 o
  11   3   7       30.56       14.31     14.35 o
  12   3   7        3.91       20.79     13.84 o
  13   3   7       96.11      119.99     22.07 o
  14   3   7        9.09       14.35     22.10 o
 -15   4   7      293.66      346.74     55.09 o
 -14   4   7      138.28      164.80     38.86 o
 -13   4   7       29.53       19.98     37.53 o
 -12   4   7      108.80       94.43     23.47 o
 -11   4   7      103.05      105.58     16.75 o
 -10   4   7        5.70        0.25     11.77 o
  -9   4   7       14.39        7.44     15.95 o
  -8   4   7      357.53      350.84     30.18 o
  -7   4   7       76.19       84.39     12.69 o
  -6   4   7       35.91       53.72      7.69 o
  -5   4   7      880.07      830.07     34.89 o
  -4   4   7      641.05      605.35     26.71 o
  -3   4   7        1.35       -4.95      6.65 o
  -2   4   7     3571.54     3545.72     70.52 o
  -1   4   7        0.02        8.63      7.44 o
   0   4   7     1750.46     1777.50     43.79 o
   1   4   7      256.70      253.24     21.34 o
   2   4   7      870.05      834.48     24.06 o
   3   4   7       61.42       55.68      9.29 o
   4   4   7      269.07      264.70     14.23 o
   5   4   7      293.22      273.73     21.36 o
   6   4   7      459.00      476.38     29.18 o
   7   4   7       26.16       11.82     10.95 o
   8   4   7        7.41       18.82     12.91 o
   9   4   7      248.00      287.95     26.89 o
  10   4   7       23.70       15.66     15.11 o
  11   4   7      888.89      974.39     50.73 o
  12   4   7        8.71       30.64     21.40 o
  13   4   7      328.33      320.26     33.34 o
 -14   5   7       26.66       13.13     28.02 o
 -13   5   7        0.75        1.61     30.62 o
 -12   5   7        3.47       22.33     25.86 o
 -11   5   7        3.65       14.36     20.21 o
 -10   5   7       84.17      123.89     26.11 o
  -9   5   7        6.53        8.84     15.59 o
  -8   5   7     1377.83     1308.31     96.71 o
  -7   5   7      367.82      383.54     41.96 o
  -6   5   7     1259.13     1226.27     62.09 o
  -5   5   7      293.73      295.07     35.11 o
  -4   5   7       57.17       57.42     15.48 o
  -3   5   7        5.99       -0.63     13.09 o
  -2   5   7       28.33       39.02     12.99 o
  -1   5   7       55.89       62.71     13.61 o
   0   5   7      509.58      520.15     28.60 o
   1   5   7      289.85      309.73     21.79 o
   2   5   7     1026.47      925.17     24.45 o
   3   5   7       88.09       73.51     11.10 o
   4   5   7     1559.08     1487.30     36.95 o
   5   5   7        4.02        5.62     11.05 o
   6   5   7      424.82      437.35     28.88 o
   7   5   7      147.81      165.44     20.28 o
   8   5   7      127.07      117.94     19.50 o
   9   5   7       84.74       75.15     21.10 o
  10   5   7       17.58        2.89     17.47 o
  11   5   7        8.62       15.21     19.78 o
  12   5   7        4.12        8.81     24.35 o
 -13   6   7       36.36       56.61     31.33 o
 -12   6   7      206.36      200.62     41.43 o
 -11   6   7       69.29       48.58     36.45 o
 -10   6   7      489.15      572.21     48.09 o
  -9   6   7        0.25       29.66     23.38 o
  -8   6   7      186.83      225.83     37.66 o
  -7   6   7      145.37       93.33     42.57 o
  -6   6   7       74.66       30.51     19.71 o
  -5   6   7       75.29       96.92     29.31 o
  -4   6   7        0.33       -2.86     13.79 o
  -3   6   7       24.36       42.34     21.97 o
  -2   6   7       49.40       53.62     21.74 o
  -1   6   7      556.39      534.26     40.27 o
   0   6   7       31.16       11.91     12.51 o
   1   6   7       59.53       78.85     20.51 o
   2   6   7      205.46      206.99     28.25 o
   3   6   7      153.38      124.55     77.48 o
   4   6   7      363.83      391.38    128.45 o
   5   6   7        2.74       14.23     17.96 o
   6   6   7       90.67      113.82     30.82 o
   7   6   7      120.85       95.90     27.99 o
   8   6   7      151.44      163.24     32.97 o
   9   6   7      171.95      188.04     56.57 o
  10   6   7      263.45      368.08     64.97 o
 -10   7   7        3.45        6.13     20.55 o
  -9   7   7        8.51       19.59     22.13 o
  -8   7   7       89.41      123.09     37.36 o
  -7   7   7      183.75      208.60     43.69 o
  -6   7   7       28.23       77.39     28.19 o
  -5   7   7      576.47      561.69     61.38 o
  -4   7   7       46.30       34.61     19.24 o
  -3   7   7      479.06      484.27     41.90 o
  -2   7   7       14.91       16.46     18.13 o
  -1   7   7      295.52      336.50     38.05 o
   0   7   7       26.98       29.86     19.66 o
   1   7   7      298.40      311.84     49.35 o
   2   7   7      134.58      148.11     37.95 o
   3   7   7      207.89      298.85     65.16 o
   4   7   7       91.49       67.81     31.83 o
   5   7   7       12.89      -11.95     36.97 o
   6   7   7       48.81       52.04     32.85 o
   7   7   7      167.26      124.41     38.76 o
   8   7   7       57.59       57.31     33.81 o
  -7   8   7       88.91      120.98     62.36 o
  -5   8   7      139.62      125.44     94.10 o
  -4   8   7      205.36      126.10     63.67 o
  -3   8   7       49.87       37.91     42.19 o
  -2   8   7       41.45       56.76     38.46 o
  -1   8   7      172.13      214.34     58.25 o
   0   8   7       30.71       30.99     40.70 o
   1   8   7       11.98       -9.71     38.09 o
   2   8   7       75.79      109.78     50.04 o
   3   8   7       70.08      131.44     56.38 o
   4   8   7        0.03       11.95     47.42 o
   5   8   7       15.06       39.21     50.78 o
 -16   0   8       40.41        8.47     24.11 o
 -14   0   8      102.61      147.95     31.30 o
 -12   0   8       13.34       22.75     18.71 o
 -10   0   8     1482.96     1487.52     69.51 o
  -8   0   8      644.81      656.10     47.20 o
  -6   0   8       84.70       60.14     16.14 o
  -4   0   8     1245.96     1286.86     61.19 o
  -2   0   8      183.31      238.09     20.49 o
   0   0   8     5167.74     5489.56     86.95 o
   2   0   8     1147.56     1173.16     29.16 o
   4   0   8     3492.84     3760.31     86.25 o
   6   0   8     1284.95     1271.75     60.75 o
   8   0   8      592.95      658.71     35.31 o
  10   0   8      273.50      272.73     26.12 o
  12   0   8        5.59       12.78     18.66 o
  14   0   8       40.05       13.97     40.51 o
 -17   1   8        0.05       -1.70     16.49 o
 -16   1   8       18.82       32.28     16.51 o
 -15   1   8       71.33       93.85     22.04 o
 -14   1   8      258.22      177.96     24.82 o
 -13   1   8      303.65      304.22     34.55 o
 -12   1   8     1809.00     1748.08     57.69 o
 -11   1   8      534.17      553.61     35.76 o
 -10   1   8      439.34      387.01     28.57 o
  -9   1   8       99.12       74.81     15.17 o
  -8   1   8       25.79        8.05      8.96 o
  -7   1   8        0.14        5.32      8.06 o
  -6   1   8        7.43        3.71      8.67 o
  -5   1   8     3935.03     4213.30     69.29 o
  -4   1   8        2.06       -4.89      6.52 o
  -3   1   8      591.37      708.09     26.19 o
  -2   1   8     5063.56     5727.89     84.88 o
  -1   1   8      128.87      178.05     11.49 o
   0   1   8      518.68      582.19     22.11 o
   1   1   8     1446.69     1325.32     24.48 o
   2   1   8       11.05       10.02      4.79 o
   3   1   8     1138.44     1148.95     26.11 o
   4   1   8      726.03      755.18     19.96 o
   5   1   8     1800.29     1891.55     34.57 o
   6   1   8        0.07        4.56      5.51 o
   7   1   8      566.20      602.46     26.13 o
   8   1   8        4.09       -2.08      6.26 o
   9   1   8      362.76      347.01     19.27 o
  10   1   8       11.03       10.84     10.15 o
  11   1   8      512.72      567.93     31.26 o
  12   1   8        0.88       -6.16     14.11 o
  13   1   8      117.67      135.65     24.80 o
  14   1   8       43.77       43.15     25.76 o
  15   1   8        3.78       -5.19     25.17 o
 -17   2   8        0.01        0.66     17.00 o
 -16   2   8      163.28      222.33     30.18 o
 -15   2   8       83.54      105.09     21.62 o
 -14   2   8        2.31        8.57     13.76 o
 -13   2   8       56.75       40.97     18.03 o
 -12   2   8      177.14      149.64     25.17 o
 -11   2   8     1059.14     1008.54     48.26 o
 -10   2   8       35.91       33.57     12.77 o
  -9   2   8      265.78      287.13     21.97 o
  -8   2   8        6.91       20.84      9.69 o
  -7   2   8      255.20      259.42     21.49 o
  -6   2   8        4.66       -4.36      7.95 o
  -5   2   8      813.88      645.50     28.41 o
  -4   2   8     1191.39     1379.88     45.09 o
  -3   2   8      595.48      435.84     24.20 o
  -2   2   8        5.65        4.15      5.92 o
  -1   2   8        4.45        0.90      5.30 o
   0   2   8        0.23       -4.67      4.67 o
   1   2   8      452.73      507.98     15.67 o
   2   2   8      290.21      275.91     14.41 o
   3   2   8        0.05       -3.60      6.69 o
   4   2   8        9.23       -1.37      6.08 o
   5   2   8      208.79      204.81     13.71 o
   6   2   8     1672.75     1564.87     37.76 o
   7   2   8      652.91      574.60     26.61 o
   8   2   8       62.88      119.23     13.80 o
   9   2   8       40.99       33.51     11.68 o
  10   2   8        1.07       -2.86     11.60 o
  11   2   8       10.47       -0.62     12.86 o
  12   2   8       63.03       43.19     15.95 o
  13   2   8       19.91       19.42     17.95 o
  14   2   8       88.55       66.05     21.97 o
 -16   3   8      277.47      255.93     37.17 o
 -15   3   8       39.79       20.03     17.23 o
 -14   3   8     1207.10     1257.19     60.56 o
 -13   3   8      158.23      146.23     23.01 o
 -12   3   8      977.49     1083.79     52.24 o
 -11   3   8      107.96      112.49     19.20 o
 -10   3   8        0.36       -2.53     18.60 o
  -9   3   8      437.17      381.46     25.03 o
  -8   3   8       29.22       42.48     12.45 o
  -7   3   8       86.50       45.76     11.68 o
  -6   3   8      148.95      176.28     17.03 o
  -5   3   8      131.50      152.18     17.41 o
  -4   3   8       40.93       42.01      7.53 o
  -3   3   8       22.90       19.51      7.77 o
  -2   3   8       83.29       61.72     11.77 o
  -1   3   8     2050.98     1962.37     48.41 o
   0   3   8      562.37      675.20     29.22 o
   1   3   8       23.98       21.36      7.66 o
   2   3   8     2733.17     2676.52     46.59 o
   3   3   8       49.77       58.43      9.62 o
   4   3   8     2634.01     2671.80     46.59 o
   5   3   8      160.64      143.07     16.31 o
   6   3   8       27.46       30.14     21.29 o
   7   3   8      445.80      464.47     29.75 o
   8   3   8      515.28      510.20     32.73 o
   9   3   8      310.43      287.23     26.37 o
  10   3   8        0.05       -6.19     11.78 o
  11   3   8       34.93       36.48     15.92 o
  12   3   8      251.74      272.74     43.47 o
  13   3   8        0.01       -0.37     17.51 o
  14   3   8       62.43       52.42     22.72 o
 -15   4   8        3.21      -12.32     23.72 o
 -14   4   8       12.69       16.12     26.25 o
 -13   4   8       39.89       33.09     26.79 o
 -12   4   8      242.26      212.89     33.40 o
 -11   4   8       19.16        3.85     11.71 o
 -10   4   8       14.02        7.48     13.03 o
  -9   4   8       73.35       69.37     15.03 o
  -8   4   8        1.28        3.48     12.02 o
  -7   4   8      207.18      222.89     18.55 o
  -6   4   8       56.03       63.44     10.01 o
  -5   4   8      961.77      934.56     39.16 o
  -4   4   8      496.08      557.56     34.80 o
  -3   4   8       10.69       12.54      8.58 o
  -2   4   8     1501.62     1629.33     55.94 o
  -1   4   8      658.79      579.32     28.04 o
   0   4   8     3241.57     3214.20     68.99 o
   1   4   8       84.47      108.53     18.16 o
   2   4   8     1519.40     1379.43     30.78 o
   3   4   8       69.73       51.48      9.91 o
   4   4   8      486.94      469.10     30.21 o
   5   4   8        3.72        1.56      9.91 o
   6   4   8        1.09        2.26     10.61 o
   7   4   8       10.57        1.40     11.41 o
   8   4   8        0.66       17.45     12.48 o
   9   4   8      243.51      215.24     24.20 o
  10   4   8      155.44      129.40     21.84 o
  11   4   8       28.79       39.12     17.47 o
  12   4   8        0.01        6.62     16.85 o
  13   4   8        0.81        5.71     19.13 o
 -14   5   8       91.46      102.86     39.77 o
 -13   5   8        0.63       -7.04     25.89 o
 -12   5   8       17.02        7.74     21.45 o
 -11   5   8      100.09       56.93     23.58 o
 -10   5   8      127.49      125.21     26.97 o
  -9   5   8      113.19      152.24     33.28 o
  -8   5   8      115.05      132.31     62.17 o
  -7   5   8      131.81      148.86     29.56 o
  -6   5   8       15.54       -1.24     17.30 o
  -5   5   8       81.46       83.39     22.48 o
  -4   5   8        2.28        5.53     11.95 o
  -3   5   8     1561.41     1309.19     50.07 o
  -2   5   8      643.40      649.65     35.75 o
  -1   5   8      806.02      785.71     49.80 o
   0   5   8       49.40       45.69     10.48 o
   1   5   8       10.07       13.73      7.98 o
   2   5   8       48.59       45.86     10.66 o
   3   5   8       33.31       40.29     10.59 o
   4   5   8       93.23      113.62     17.44 o
   5   5   8       76.97       85.74     15.65 o
   6   5   8      130.96      129.82     21.83 o
   7   5   8       49.87       92.35     17.78 o
   8   5   8       15.42       24.14     14.22 o
   9   5   8      324.23      336.24     35.24 o
  10   5   8        0.00       -0.69     17.27 o
  11   5   8      191.09      331.08     42.37 o
  12   5   8        0.00        2.14     30.07 o
 -12   6   8        2.46      -22.36     50.25 o
 -11   6   8        3.53      -19.63     19.63 o
 -10   6   8        6.69       20.22     20.62 o
  -9   6   8      120.56      158.96     36.61 o
  -8   6   8        2.86        8.14     22.69 o
  -7   6   8      270.05      299.08     41.04 o
  -6   6   8      100.11       54.49     24.04 o
  -5   6   8      153.39      164.27     38.83 o
  -4   6   8        2.51       -4.68     13.27 o
  -3   6   8      479.68      422.49     47.37 o
  -2   6   8        1.04       31.57     23.15 o
  -1   6   8      464.47      400.21     53.58 o
   0   6   8       59.92       46.39     19.57 o
   1   6   8       81.41       89.95     21.66 o
   2   6   8      446.64      357.56     49.87 o
   3   6   8      140.74      117.52     32.78 o
   4   6   8       84.46       86.99     30.05 o
   5   6   8      100.96       99.15     33.49 o
   6   6   8       70.08       34.21     23.11 o
   7   6   8       92.41       95.91     29.17 o
   8   6   8        3.19       10.09     27.81 o
   9   6   8       87.36       91.10     53.02 o
  10   6   8       46.87       51.53     34.18 o
 -10   7   8       19.21       39.23     24.29 o
  -9   7   8      113.64      186.33     60.87 o
  -8   7   8        1.22       65.72     45.18 o
  -7   7   8        1.55       94.47     47.05 o
  -6   7   8       54.39       71.32     40.33 o
  -5   7   8       39.77       82.15     42.19 o
  -4   7   8       77.15       33.34     20.77 o
  -3   7   8       50.04       66.53     21.91 o
  -2   7   8        3.94        7.31     18.11 o
  -1   7   8       16.96       28.38     21.04 o
   0   7   8       10.21        4.97     29.87 o
   1   7   8      165.58      120.93     53.77 o
   2   7   8       46.97       27.11     27.54 o
   3   7   8        8.50        2.94     27.63 o
   4   7   8      426.26      339.90     54.65 o
   5   7   8       11.04       -6.72     42.94 o
   6   7   8      309.52      348.39     78.42 o
   7   7   8        1.87      -12.32     47.80 o
   8   7   8        2.44       16.31     35.47 o
  -7   8   8        4.87       57.50     56.01 o
  -4   8   8       36.84       50.78     41.82 o
  -3   8   8        7.63       11.20     32.86 o
  -1   8   8       53.97      132.93     50.04 o
   0   8   8      190.02      199.40     59.74 o
   1   8   8        2.64      -10.46     39.58 o
   2   8   8      106.96        8.59     44.44 o
   3   8   8       34.51       33.61     45.93 o
   4   8   8       25.34      155.34     58.25 o
 -17   0   9        0.03       40.58     24.82 o
 -15   0   9      465.31      524.22     69.27 o
 -13   0   9      141.82      106.84     57.50 o
 -11   0   9     1948.43     1927.04    155.52 o
  -9   0   9     1991.19     1776.65     74.25 o
  -7   0   9      495.32      505.61     97.09 o
  -5   0   9      616.26      790.16     80.47 o
  -3   0   9     2452.19     3164.64     79.11 o
  -1   0   9      690.13      832.23     33.56 o
   1   0   9     3571.84     3828.57     74.75 o
   3   0   9     2126.22     2370.29     53.21 o
   5   0   9     1168.13     1010.41     44.18 o
   7   0   9     7434.54     7457.03    189.82 o
   9   0   9      108.33      103.60     32.60 o
  11   0   9       11.90       22.76     45.00 o
  13   0   9       10.40      -20.23     22.97 o
 -17   1   9        0.49        1.40     17.54 o
 -16   1   9        2.03       25.22     16.06 o
 -15   1   9       68.63       55.02     18.08 o
 -14   1   9        0.03        7.67     14.28 o
 -13   1   9       97.77       84.57     19.36 o
 -12   1   9      524.89      498.50     35.93 o
 -11   1   9      563.67      594.56     43.63 o
 -10   1   9      368.51      307.71     25.97 o
  -9   1   9      965.77      904.51     42.36 o
  -8   1   9      290.18      332.25     25.25 o
  -7   1   9        0.14       12.29     10.00 o
  -6   1   9      563.11      599.40     31.55 o
  -5   1   9       12.22       35.43     10.34 o
  -4   1   9     1562.00     1842.33     44.25 o
  -3   1   9       38.74       17.34      8.78 o
  -2   1   9     5287.96     5407.82     82.71 o
  -1   1   9      134.20      184.08     13.36 o
   0   1   9     1427.41     1290.25     27.51 o
   1   1   9      118.90      115.65      8.85 o
   2   1   9      890.66      813.11     19.53 o
   3   1   9      168.69      170.93     11.17 o
   4   1   9       54.06       38.14      7.56 o
   5   1   9      507.36      559.31     20.00 o
   6   1   9       70.82       60.63      9.16 o
   7   1   9        5.96       -0.52      6.06 o
   8   1   9        3.01       -0.99      6.50 o
   9   1   9        5.18        4.16      9.60 o
  10   1   9      325.52      340.33     29.28 o
  11   1   9        2.04        3.56     16.49 o
  12   1   9        0.74       -7.09     15.55 o
  13   1   9        1.43       -6.67     14.50 o
  14   1   9       47.33       54.24     21.40 o
 -16   2   9      436.50      464.30     39.99 o
 -15   2   9       78.15       94.30     27.06 o
 -14   2   9      213.29      255.08     29.74 o
 -13   2   9        0.53        0.26     12.81 o
 -12   2   9      698.85      745.82     43.56 o
 -11   2   9        0.01       -6.00     14.71 o
 -10   2   9        1.57        9.20     10.83 o
  -9   2   9      166.54      197.64     18.75 o
  -8   2   9     1211.61     1207.63     48.08 o
  -7   2   9      164.30      155.17     21.94 o
  -6   2   9      228.91      232.03     20.42 o
  -5   2   9     2396.38     2677.88     61.46 o
  -4   2   9        9.52       -1.91      7.21 o
  -3   2   9     4436.59     4758.20     74.23 o
  -2   2   9      523.92      710.88     29.42 o
  -1   2   9      206.78      208.40     22.38 o
   0   2   9      510.56      570.13     27.04 o
   1   2   9      315.96      312.57     15.81 o
   2   2   9      240.13      214.35     12.26 o
   3   2   9       31.42       37.02      9.59 o
   4   2   9       48.00       37.84      8.76 o
   5   2   9        3.09       -0.16      7.14 o
   6   2   9        0.90       -6.80      8.00 o
   7   2   9      169.27      186.81     16.55 o
   8   2   9     1874.94     2017.45     52.19 o
   9   2   9       90.19       60.91     13.23 o
  10   2   9      762.33      875.13     44.86 o
  11   2   9        0.53        5.95     12.97 o
  12   2   9      232.54      235.82     29.74 o
  13   2   9       27.29       33.25     18.77 o
  14   2   9       52.44      143.85     44.41 o
 -16   3   9       15.72       -5.34     21.45 o
 -15   3   9       29.82       41.54     18.99 o
 -14   3   9       92.18       80.83     20.16 o
 -13   3   9        3.59       12.31     14.93 o
 -12   3   9      168.41      147.75     21.87 o
 -11   3   9      458.87      473.44     30.91 o
 -10   3   9      534.77      535.24     34.45 o
  -9   3   9      101.98      101.26     19.65 o
  -8   3   9       43.87       30.76     12.33 o
  -7   3   9      127.95      104.09     15.38 o
  -6   3   9      249.32      266.68     21.06 o
  -5   3   9      459.02      418.37     24.17 o
  -4   3   9       15.84       15.08      8.34 o
  -3   3   9      997.14     1108.61     24.87 o
  -2   3   9      886.97      841.31     19.92 o
  -1   3   9        9.37        4.75      8.53 o
   0   3   9      677.70      587.99     45.60 o
   1   3   9     1419.26     1463.09     40.62 o
   2   3   9       87.66       85.05      9.72 o
   3   3   9     2632.58     2499.80     60.17 o
   4   3   9       25.41       20.99      9.47 o
   5   3   9     1204.43     1197.44     46.48 o
   6   3   9       11.43        4.42     10.16 o
   7   3   9      728.65      727.76     37.66 o
   8   3   9      734.67      675.93     37.56 o
   9   3   9      168.60      132.29     27.44 o
  10   3   9        1.23       18.86     21.45 o
  11   3   9      334.65      392.81     41.71 o
  12   3   9        2.67       -4.87     14.30 o
  13   3   9        0.01       -1.70     18.38 o
 -15   4   9       17.31       21.59     26.42 o
 -14   4   9       17.98       35.73     28.52 o
 -13   4   9      196.06      203.14     41.63 o
 -12   4   9       17.07      -14.34     24.86 o
 -11   4   9      404.99      427.90     34.82 o
 -10   4   9        0.76       -4.11     11.06 o
  -9   4   9      569.12      573.04     39.99 o
  -8   4   9      195.27      189.32     19.47 o
  -7   4   9     1277.95     1206.73     39.40 o
  -6   4   9      139.74      163.39     15.79 o
  -5   4   9      268.53      265.16     29.85 o
  -4   4   9       15.45       12.30      9.99 o
  -3   4   9       12.29        4.40      9.18 o
  -2   4   9       52.78       48.32     11.84 o
  -1   4   9      402.36      411.83     33.85 o
   0   4   9       38.57       32.24     10.57 o
   1   4   9       38.08       44.54     10.82 o
   2   4   9      234.84      229.41     14.28 o
   3   4   9      111.20      122.57     10.90 o
   4   4   9        9.35       -2.93     10.66 o
   5   4   9      630.35      586.56     36.08 o
   6   4   9      251.92      201.27     31.29 o
   7   4   9     1011.95     1031.93     46.74 o
   8   4   9      440.44      402.01     30.64 o
   9   4   9      539.84      562.09     38.93 o
  10   4   9       37.05       23.56     22.21 o
  11   4   9       98.16      107.96     21.50 o
  12   4   9       20.92       26.04     17.78 o
 -14   5   9       11.19      -20.75     26.42 o
 -13   5   9       13.05      -10.51     29.23 o
 -12   5   9        0.39      -20.24     20.24 o
 -11   5   9       18.04       -9.40     18.94 o
 -10   5   9       96.85       80.66     24.24 o
  -9   5   9        1.99        0.11     31.37 o
  -8   5   9      438.27      444.57     49.23 o
  -7   5   9        8.99        9.13     18.79 o
  -6   5   9     1870.89     1840.22     81.28 o
  -5   5   9      334.38      422.29     42.81 o
  -4   5   9     1256.50     1242.89     73.36 o
  -3   5   9       43.05       73.13     16.82 o
  -2   5   9     1469.27     1394.01     71.52 o
  -1   5   9      175.85      171.87     17.95 o
   0   5   9      881.75      917.16     63.01 o
   1   5   9       31.72       27.59      9.60 o
   2   5   9      769.48      727.33     29.26 o
   3   5   9        1.66        0.35     11.21 o
   4   5   9       41.47       27.33     13.80 o
   5   5   9      154.26      140.59     20.88 o
   6   5   9      119.48       75.89     18.09 o
   7   5   9       13.26       36.46     15.20 o
   8   5   9        0.02      -10.59     19.03 o
   9   5   9        5.49       -4.97     21.24 o
  10   5   9       11.51       42.88     21.14 o
  11   5   9        1.49       10.30     22.26 o
 -12   6   9        2.34       16.80     25.46 o
 -11   6   9       19.90       33.48     23.04 o
 -10   6   9       61.86       51.67     22.58 o
  -9   6   9      282.48      343.10     87.19 o
  -8   6   9      282.39      261.40     82.34 o
  -7   6   9       32.74       65.83     34.17 o
  -6   6   9      139.65      139.65     38.09 o
  -5   6   9     1219.67     1061.09     71.12 o
  -4   6   9        9.93       46.88     16.88 o
  -3   6   9      302.03      328.38     44.06 o
  -2   6   9        1.86       12.20     33.05 o
  -1   6   9       59.02      117.58     30.86 o
   0   6   9       21.41       19.45     17.69 o
   1   6   9       16.03       43.49     19.61 o
   2   6   9      346.74      295.49     76.73 o
   3   6   9        0.29      -18.43     18.43 o
   4   6   9       80.92       39.56     28.63 o
   5   6   9        7.63       11.88     23.46 o
   6   6   9        6.63       40.37     25.75 o
   7   6   9       16.68       43.43     65.16 o
   8   6   9       33.31        2.58     27.79 o
   9   6   9        0.37        0.37     28.90 o
  10   6   9      248.88      165.79     63.48 o
 -10   7   9       71.56       81.78     48.17 o
  -9   7   9       30.02      123.60     57.88 o
  -8   7   9       16.69      105.67     48.17 o
  -7   7   9      253.08      332.70     73.56 o
  -6   7   9       74.44       85.14     52.65 o
  -5   7   9       92.84      201.64     59.74 o
  -4   7   9       56.98      110.63     30.96 o
  -3   7   9      250.91      160.25     36.12 o
  -2   7   9       15.71        8.70     19.06 o
  -1   7   9       22.30       43.31     21.93 o
   0   7   9        2.69       21.66     24.56 o
   1   7   9       59.79       48.10     52.28 o
   2   7   9       41.88       64.92     30.86 o
   3   7   9      496.51      579.08    147.87 o
   4   7   9       33.54       43.69     47.80 o
   5   7   9      604.97      450.33     88.12 o
   6   7   9        1.71      -38.83     38.83 o
   7   7   9      123.91      114.64     57.13 o
  -4   8   9       91.50       52.65     42.19 o
  -1   8   9       17.44       60.49     44.81 o
   0   8   9        5.78      -25.77     37.71 o
   1   8   9        5.46       -8.96     37.34 o
   2   8   9        1.21      -13.07     37.34 o
   3   8   9        1.34        4.85     43.32 o
 -16   0  10        2.85        8.79     21.95 o
 -14   0  10      216.36      174.52     35.78 o
 -12   0  10      103.80       93.64     26.27 o
 -10   0  10      717.60      666.18     82.52 o
  -8   0  10     2726.94     2744.00     95.39 o
  -6   0  10      285.78      218.44     40.70 o
  -4   0  10        0.72       60.51     15.60 o
  -2   0  10     3057.11     2746.98     72.05 o
   0   0  10     2317.15     2340.42     54.19 o
   2   0  10       28.78       25.35      8.94 o
   4   0  10      107.13      115.65     15.93 o
   6   0  10       34.00       33.08     12.33 o
   8   0  10       22.49       21.11     12.76 o
  10   0  10        1.09      -17.03     17.03 o
  12   0  10      174.56      160.65     36.79 o
  14   0  10       18.45      -13.44     38.83 o
 -17   1  10       49.07       42.96     29.32 o
 -16   1  10       11.78       30.94     17.35 o
 -15   1  10      289.23      302.66     31.41 o
 -14   1  10        8.79       12.66     13.14 o
 -13   1  10     1036.71     1106.48     55.68 o
 -12   1  10        1.34        7.35     13.85 o
 -11   1  10      264.78      228.45     32.82 o
 -10   1  10      130.09      132.83     18.80 o
  -9   1  10     1469.31     1424.14     47.28 o
  -8   1  10     1016.28      873.65     39.40 o
  -7   1  10      814.40      840.87     39.37 o
  -6   1  10       47.93       34.87     12.02 o
  -5   1  10       37.71       17.88     12.34 o
  -4   1  10        0.57       -7.91      9.53 o
  -3   1  10      513.94      630.61     28.33 o
  -2   1  10     1447.49     1456.09     34.61 o
  -1   1  10      113.31      132.64     12.20 o
   0   1  10     5014.83     5154.50     73.73 o
   1   1  10        3.40       -2.40      5.39 o
   2   1  10      365.76      339.74     21.15 o
   3   1  10      563.04      560.12     18.65 o
   4   1  10       28.73       33.70      8.13 o
   5   1  10      879.74      918.24     26.35 o
   6   1  10       29.38       45.17      9.13 o
   7   1  10     1032.93     1007.12     37.99 o
   8   1  10      452.11      463.88     28.82 o
   9   1  10      455.36      404.10     28.05 o
  10   1  10      460.92      475.41     31.33 o
  11   1  10      177.36      176.70     25.14 o
  12   1  10       36.20       37.13     21.37 o
  13   1  10      137.88      176.58     33.61 o
  14   1  10       78.02      105.34     30.31 o
 -16   2  10        0.10       -1.59     15.63 o
 -15   2  10        0.65       -1.02     16.87 o
 -14   2  10       17.31        3.28     15.14 o
 -13   2  10      166.34      168.65     24.19 o
 -12   2  10       94.13       53.07     16.61 o
 -11   2  10      169.15      154.63     26.73 o
 -10   2  10        8.21       14.28     12.00 o
  -9   2  10      312.28      348.92     25.71 o
  -8   2  10        9.76       12.16     11.58 o
  -7   2  10       29.07       31.72     14.44 o
  -6   2  10        0.41        4.91      9.47 o
  -5   2  10      113.98      102.51     14.50 o
  -4   2  10      164.49      183.01     16.27 o
  -3   2  10      379.20      417.32     20.58 o
  -2   2  10      356.39      386.82     22.66 o
  -1   2  10     1904.56     2037.27     46.43 o
   0   2  10      128.45      157.73     14.70 o
   1   2  10     1448.13     1458.67     57.56 o
   2   2  10       31.96       31.26      7.56 o
   3   2  10     1987.84     2018.75     53.07 o
   4   2  10       11.98       18.70      9.78 o
   5   2  10        0.35        7.24      9.80 o
   6   2  10       47.94       54.45     12.21 o
   7   2  10      185.75      179.66     18.48 o
   8   2  10       30.34       23.28     11.67 o
   9   2  10       76.82       71.44     16.91 o
  10   2  10       27.94       45.84     16.04 o
  11   2  10        0.10        6.82     16.29 o
  12   2  10        0.03       -9.58     16.78 o
  13   2  10        0.34       29.21     25.49 o
 -16   3  10       10.42       11.30     22.51 o
 -15   3  10       74.35       40.64     18.58 o
 -14   3  10       14.78        9.26     15.17 o
 -13   3  10       24.90       27.56     15.57 o
 -12   3  10      595.04      599.88     42.96 o
 -11   3  10      147.02      119.52     18.51 o
 -10   3  10        9.54       11.76     11.78 o
  -9   3  10      446.18      438.59     31.46 o
  -8   3  10      205.90      196.40     21.19 o
  -7   3  10       56.04       62.46     13.72 o
  -6   3  10     1012.59      953.90     36.65 o
  -5   3  10      122.22      132.94     17.52 o
  -4   3  10       55.84       50.58     10.63 o
  -3   3  10     2108.31     2165.97     45.96 o
  -2   3  10        0.02        0.10      5.54 o
  -1   3  10      294.70      325.40     13.75 o
   0   3  10       56.68       65.13      7.40 o
   1   3  10      150.62      164.50     10.70 o
   2   3  10      598.21      588.70     22.23 o
   3   3  10       75.42       79.17     12.32 o
   4   3  10     1878.11     1877.19     50.40 o
   5   3  10      274.59      233.66     23.94 o
   6   3  10      320.62      310.79     28.09 o
   7   3  10       65.42       65.72     17.75 o
   8   3  10      184.22      239.68     24.35 o
   9   3  10       40.57       44.12     14.87 o
  10   3  10      607.06      648.90     49.43 o
  11   3  10        5.72       36.60     16.42 o
  12   3  10       26.84       29.26     18.29 o
  13   3  10       10.09       24.93     20.94 o
 -15   4  10       31.80      -13.37     24.28 o
 -14   4  10       54.08       66.56     30.99 o
 -13   4  10       73.92       37.09     28.75 o
 -12   4  10        6.18       -6.65     19.63 o
 -11   4  10        0.30       -8.94     14.68 o
 -10   4  10      272.09      261.45     38.54 o
  -9   4  10      258.76      262.97     31.11 o
  -8   4  10      382.29      533.59     40.20 o
  -7   4  10       32.76       17.67     32.89 o
  -6   4  10      409.27      377.58     31.88 o
  -5   4  10       71.19       51.18     15.48 o
  -4   4  10     1146.77     1096.94     47.64 o
  -3   4  10       51.51       56.87     12.96 o
  -2   4  10       26.57        5.32      9.78 o
  -1   4  10        4.97       -4.64      9.34 o
   0   4  10      179.62      149.80     18.04 o
   1   4  10     1501.65     1364.95     37.53 o
   2   4  10       64.36       40.56     11.63 o
   3   4  10     1184.05     1157.60     50.82 o
   4   4  10        0.10        7.27     11.17 o
   5   4  10      686.55      629.36     38.43 o
   6   4  10        1.90       -1.38     13.15 o
   7   4  10       13.50      -11.58     12.05 o
   8   4  10       17.63       -4.43     11.47 o
   9   4  10       72.72       84.00     22.89 o
  10   4  10        7.22        5.23     15.12 o
  11   4  10       49.64       69.05     20.73 o
  12   4  10       47.84       45.19     18.44 o
 -14   5  10       75.61       96.96     34.44 o
 -13   5  10      111.83       94.68     30.30 o
 -12   5  10        0.07      -13.06     22.89 o
 -11   5  10      200.44      226.35     34.58 o
 -10   5  10      194.37      265.83     45.40 o
  -9   5  10      155.13      164.26     56.38 o
  -8   5  10       23.94       24.16     21.94 o
  -7   5  10       79.47       63.80     23.89 o
  -6   5  10      270.77      253.96     47.42 o
  -5   5  10       82.37       87.53     26.14 o
  -4   5  10       79.58       86.39     19.21 o
  -3   5  10        3.68       -4.45      9.92 o
  -2   5  10       89.27       91.13     14.89 o
  -1   5  10      138.45      104.87     15.82 o
   0   5  10       10.32       -5.41     10.31 o
   1   5  10      210.72      253.23     22.24 o
   2   5  10        0.28       -8.32     11.76 o
   3   5  10      993.60      897.64     41.10 o
   4   5  10      222.14      224.38     27.49 o
   5   5  10     1083.16     1047.18     48.54 o
   6   5  10        1.14       31.26     15.11 o
   7   5  10      480.48      392.96     34.97 o
   8   5  10        5.97        9.48     19.76 o
   9   5  10       21.79       56.91     21.65 o
  10   5  10        4.96       -6.41     19.97 o
  11   5  10       42.66       54.68     34.70 o
 -12   6  10        2.33       21.99     28.91 o
 -11   6  10        0.51       18.44     24.79 o
 -10   6  10       70.69       57.83     31.55 o
  -9   6  10       19.20       37.90     25.95 o
  -8   6  10       29.53       28.52     33.23 o
  -7   6  10      150.63      193.94     43.13 o
  -6   6  10       66.47       92.88     28.50 o
  -5   6  10       38.47       28.96     22.97 o
  -4   6  10      158.03      182.69     40.51 o
  -3   6  10       16.05       14.90     22.90 o
  -2   6  10      172.54      216.27     37.95 o
  -1   6  10      400.55      393.40     50.41 o
   0   6  10      452.39      482.01     42.89 o
   1   6  10     1411.74     1362.92    113.70 o
   2   6  10       40.01       53.06     28.50 o
   3   6  10      575.26      526.36     62.67 o
   4   6  10       24.85       17.18     24.04 o
   5   6  10       30.43       66.94     39.21 o
   6   6  10       29.95       49.27     32.05 o
   7   6  10       12.61       15.68     42.94 o
   8   6  10        3.76       34.35     46.30 o
   9   6  10       27.28       14.19     46.30 o
  -8   7  10        6.08       81.40     44.81 o
  -7   7  10      152.02      206.87     63.48 o
  -6   7  10       22.49       48.92     42.57 o
  -5   7  10      287.38      370.42     78.04 o
  -4   7  10       10.63       16.87     24.56 o
  -3   7  10      487.04      453.61     55.35 o
  -2   7  10        0.25       12.70     25.88 o
  -1   7  10        0.38       44.01     29.13 o
   0   7  10       67.63       87.68     54.89 o
   1   7  10       26.06       72.60     32.30 o
   2   7  10       39.18       20.16     40.70 o
   3   7  10       13.24       -5.23     41.07 o
   4   7  10        0.11        2.99     39.21 o
   5   7  10       46.67      103.43     51.90 o
   6   7  10      146.52       56.76     49.66 o
   7   7  10        2.06      -37.71     37.71 o
  -2   8  10        4.75        6.35     40.33 o
  -1   8  10       88.48      148.62     55.64 o
   0   8  10       48.13       -8.96     42.94 o
   1   8  10      371.73      384.61     81.40 o
   2   8  10       85.14      189.69     62.36 o
 -17   0  11      165.19      166.66     56.20 o
 -15   0  11      122.70      152.81     33.66 o
 -13   0  11      279.59      275.65     41.82 o
 -11   0  11     1817.66     1693.42    243.09 o
  -9   0  11      142.41      167.07     47.98 o
  -7   0  11     1983.39     1821.91     79.91 o
  -5   0  11        0.22       -1.90     14.53 o
  -3   0  11       12.06       28.81     12.55 o
  -1   0  11     2296.65     2525.79     68.91 o
   1   0  11      131.76      138.33     16.71 o
   3   0  11      869.21      823.58     31.46 o
   5   0  11        0.99       -9.58      9.58 o
   7   0  11      567.55      501.63     34.76 o
   9   0  11      444.26      491.73     52.84 o
  11   0  11       39.59       16.55     24.13 o
  13   0  11       77.25       94.85     48.17 o
 -17   1  11        7.95       10.08     17.00 o
 -16   1  11        9.22       17.77     19.62 o
 -15   1  11      104.15       50.87     19.72 o
 -14   1  11       66.15       48.55     18.92 o
 -13   1  11       17.26        3.51     20.59 o
 -12   1  11      454.12      448.84     33.90 o
 -11   1  11        5.73       -9.66      9.66 o
 -10   1  11      275.12      262.78     39.45 o
  -9   1  11        0.00       -3.78     10.00 o
  -8   1  11       19.85       -3.41     10.49 o
  -7   1  11      277.88      260.79     24.10 o
  -6   1  11      648.20      614.95     33.63 o
  -5   1  11     2092.25     2097.24    112.44 o
  -4   1  11      206.92      228.44     24.29 o
  -3   1  11     1289.50     1235.44     40.52 o
  -2   1  11       51.54       57.57     11.05 o
  -1   1  11      604.48      536.25     25.97 o
   0   1  11      213.18      199.05     14.41 o
   1   1  11      851.49      814.04     23.66 o
   2   1  11      735.33      729.36     22.76 o
   3   1  11       57.90       80.87      8.59 o
   4   1  11      504.45      488.39     22.44 o
   5   1  11      106.50      118.63     11.81 o
   6   1  11      385.09      361.43     17.99 o
   7   1  11      589.50      577.35     31.57 o
   8   1  11       56.14       55.66     13.84 o
   9   1  11       13.51       31.43     12.41 o
  10   1  11        7.58       -0.56     14.60 o
  11   1  11        4.32       -6.29     18.74 o
  12   1  11        1.79        3.96     21.02 o
  13   1  11        0.07       -2.98     19.65 o
 -16   2  11        1.44       -1.51     15.25 o
 -15   2  11        2.05      -11.70     15.09 o
 -14   2  11       60.15       72.35     22.15 o
 -13   2  11       38.69       38.30     16.06 o
 -12   2  11     1339.86     1408.44     59.07 o
 -11   2  11       26.45       22.56     14.11 o
 -10   2  11     2293.50     2010.62     94.59 o
  -9   2  11      770.85      785.58     41.93 o
  -8   2  11      583.59      539.59     34.25 o
  -7   2  11        0.32       -8.46      8.46 o
  -6   2  11     1883.05     1731.86     56.09 o
  -5   2  11      380.18      403.98     33.13 o
  -4   2  11      554.58      614.58     31.51 o
  -3   2  11      302.68      324.71     29.07 o
  -2   2  11      180.88      185.09     18.73 o
  -1   2  11        7.80        7.95      9.05 o
   0   2  11     1133.71     1262.10     35.38 o
   1   2  11      154.13      165.35     25.38 o
   2   2  11        6.05       18.97      9.51 o
   3   2  11        1.13       -0.84      6.40 o
   4   2  11      922.58      937.16     44.36 o
   5   2  11        0.71        5.64     11.24 o
   6   2  11      811.52      906.13     44.75 o
   7   2  11       12.88        1.35     10.42 o
   8   2  11      192.66      217.21     21.35 o
   9   2  11        8.75       30.52     16.11 o
  10   2  11      111.05      125.69     22.80 o
  11   2  11       83.59      127.93     30.48 o
  12   2  11       74.78       87.74     28.25 o
  13   2  11       31.26        7.44     21.59 o
 -16   3  11        2.63      -14.31     21.98 o
 -15   3  11        0.02       42.95     18.56 o
 -14   3  11       13.82       -9.68     15.17 o
 -13   3  11       26.47       12.71     14.70 o
 -12   3  11        8.00       -9.00     12.13 o
 -11   3  11       62.90       47.72     15.08 o
 -10   3  11      555.51      546.23     32.60 o
  -9   3  11      184.24      176.67     21.85 o
  -8   3  11     1004.78      985.21     42.90 o
  -7   3  11      281.38      337.57     26.53 o
  -6   3  11      326.30      284.45     23.11 o
  -5   3  11     1793.28     1799.38     48.91 o
  -4   3  11       80.74       74.83     12.49 o
  -3   3  11     4304.99     4253.23     76.82 o
  -2   3  11       19.98       16.04      8.09 o
  -1   3  11     4151.27     4075.63     60.21 o
   0   3  11      749.37      769.49     25.43 o
   1   3  11      772.61      829.68     31.78 o
   2   3  11       15.69       22.56      8.18 o
   3   3  11        2.41        0.53      9.02 o
   4   3  11       19.43       26.91     13.31 o
   5   3  11      100.46       73.15     17.09 o
   6   3  11       63.71       62.34     16.72 o
   7   3  11       98.14       67.73     17.99 o
   8   3  11       51.07       16.24     14.59 o
   9   3  11      116.75       89.81     22.03 o
  10   3  11       48.05       77.01     21.07 o
  11   3  11       82.07       79.86     21.93 o
  12   3  11        0.10      -13.42     20.74 o
 -15   4  11      377.02      456.41     62.67 o
 -14   4  11       46.84       48.81     49.29 o
 -13   4  11      138.22       67.14     38.27 o
 -12   4  11        4.06       -3.19     19.10 o
 -11   4  11       88.72      124.19     23.22 o
 -10   4  11      193.00      188.42     29.43 o
  -9   4  11        0.24       24.89     17.20 o
  -8   4  11        0.23        2.50     15.87 o
  -7   4  11        0.85       -6.43     14.33 o
  -6   4  11      523.12      548.78     47.20 o
  -5   4  11      807.44      666.88     41.79 o
  -4   4  11        0.52       -9.26      9.26 o
  -3   4  11      989.50      886.07     50.99 o
  -2   4  11      336.77      314.95     25.24 o
  -1   4  11      109.00       99.35     16.76 o
   0   4  11     1051.90     1066.60     42.81 o
   1   4  11      305.03      327.40     24.41 o
   2   4  11       29.41       25.36     13.52 o
   3   4  11      759.86      824.15     42.89 o
   4   4  11      407.72      373.57     30.50 o
   5   4  11       10.73       17.58     14.71 o
   6   4  11      333.46      360.81     60.53 o
   7   4  11      306.14      306.95     31.00 o
   8   4  11      119.80      128.86     26.62 o
   9   4  11      229.44      207.07     43.45 o
  10   4  11       22.27       24.85     18.55 o
  11   4  11      219.00      182.14     30.63 o
 -13   5  11      133.25      154.13     36.19 o
 -12   5  11        0.12        6.19     21.91 o
 -11   5  11       47.31       61.69     29.82 o
 -10   5  11        1.10       27.88     26.18 o
  -9   5  11       36.90       21.46     31.55 o
  -8   5  11      146.05      178.00     36.85 o
  -7   5  11        2.22       50.87     47.98 o
  -6   5  11      308.21      299.62     50.60 o
  -5   5  11       34.87       51.93     23.71 o
  -4   5  11       11.56        0.85     13.83 o
  -3   5  11      420.04      377.36     27.16 o
  -2   5  11        0.79       -8.69     10.54 o
  -1   5  11        0.67       -7.73     10.34 o
   0   5  11       44.94       47.82     16.86 o
   1   5  11      312.02      305.50     25.68 o
   2   5  11      161.82      200.56     22.43 o
   3   5  11       84.19       71.69     17.23 o
   4   5  11     1208.42     1153.04     63.54 o
   5   5  11       89.70       68.45     18.54 o
   6   5  11      127.46      148.13     28.40 o
   7   5  11      162.04      151.26     28.78 o
   8   5  11       87.53       83.50     25.40 o
   9   5  11       13.26       16.57     23.65 o
  10   5  11        6.60      -25.83     25.83 o
 -12   6  11      103.53      126.01     37.90 o
 -11   6  11       22.67       63.08     30.89 o
 -10   6  11       32.31       32.77     29.87 o
  -9   6  11        0.57       19.36     26.66 o
  -8   6  11      151.28      184.91     38.68 o
  -7   6  11        2.90       24.34     23.84 o
  -6   6  11        0.45      -20.16     21.47 o
  -5   6  11        0.09       -4.83     18.17 o
  -4   6  11      211.08      196.73     31.43 o
  -3   6  11      129.94      130.81     32.74 o
  -2   6  11      115.03      129.24     32.99 o
  -1   6  11        5.08       19.63     32.86 o
   0   6  11       11.85       19.17     24.15 o
   1   6  11        0.41       15.30     22.28 o
   2   6  11       62.50       75.64     31.22 o
   3   6  11       48.30       72.13     29.87 o
   4   6  11       65.91      110.45     35.76 o
   5   6  11        2.60       23.95     27.88 o
   6   6  11        2.85       44.44     45.18 o
   7   6  11        2.90       29.13     44.81 o
   8   6  11       20.87       17.18     39.58 o
  -5   7  11      110.19      162.06     57.13 o
  -4   7  11        0.10        3.53     36.22 o
  -3   7  11      223.19      183.39     45.00 o
  -2   7  11       37.05        7.40     25.08 o
  -1   7  11      485.99      442.85     58.84 o
   0   7  11        1.08       72.07     42.57 o
   1   7  11      235.44      275.20     69.08 o
   2   7  11       42.33       33.98     42.19 o
   3   7  11       96.16      132.19     56.38 o
   4   7  11       78.18      162.81     58.62 o
   5   7  11      203.04      153.47     60.87 o
   6   7  11       19.93      -42.57     43.32 o
  -2   8  11       34.28      129.57     54.89 o
  -1   8  11        7.34       -1.12     41.82 o
   0   8  11        4.00       -0.75     41.45 o
   1   8  11      258.82      349.13     78.79 o
 -16   0  12        2.88        6.26     21.97 o
 -14   0  12      100.32      113.86     28.94 o
 -12   0  12      274.42      266.31     40.09 o
 -10   0  12     2307.96     1990.44    114.08 o
  -8   0  12     1895.81     1712.11     75.23 o
  -6   0  12      178.48      104.18     33.98 o
  -4   0  12       13.66       -9.24     24.83 o
  -2   0  12      479.30      491.52     33.77 o
   0   0  12     1892.20     2047.22     53.48 o
   2   0  12     1768.45     2033.22     52.62 o
   4   0  12       97.75      136.97     26.39 o
   6   0  12      173.46      170.74     21.28 o
   8   0  12       13.99       39.60     20.81 o
  10   0  12       48.02       48.66     29.50 o
  12   0  12        2.94       25.39     36.22 o
 -16   1  12       80.22       62.94     18.69 o
 -15   1  12       11.59       -0.85     15.33 o
 -14   1  12      141.73      126.70     22.94 o
 -13   1  12        0.22       -1.81     12.96 o
 -12   1  12      187.18      159.30     32.08 o
 -11   1  12      218.73      186.40     27.99 o
 -10   1  12     2228.34     2149.92     98.31 o
  -9   1  12      321.17      294.20     26.53 o
  -8   1  12       69.21       79.38     16.97 o
  -7   1  12     1257.51     1198.09     44.25 o
  -6   1  12      225.24      219.48     22.62 o
  -5   1  12       10.27       34.48     15.47 o
  -4   1  12      137.69      106.53     19.57 o
  -3   1  12      219.20      256.56     22.65 o
  -2   1  12       33.31       47.91     13.10 o
  -1   1  12      528.36      479.46     25.73 o
   0   1  12       60.90       64.08      9.73 o
   1   1  12      247.69      274.75     16.14 o
   2   1  12      423.49      457.53     18.88 o
   3   1  12       72.02       74.13      9.00 o
   4   1  12      796.51      749.74     27.64 o
   5   1  12       94.89       85.37     11.82 o
   6   1  12      865.49      845.91     36.21 o
   7   1  12      792.57      792.51     58.86 o
   8   1  12      352.46      365.81     27.59 o
   9   1  12      320.50      330.72     31.51 o
  10   1  12       43.42       56.52     18.20 o
  11   1  12      164.16      181.77     30.82 o
  12   1  12       14.60       32.48     41.10 o
  13   1  12       65.79       72.15     30.47 o
 -16   2  12        2.54       41.69     20.20 o
 -15   2  12       12.66       26.18     21.56 o
 -14   2  12       59.04       72.96     21.24 o
 -13   2  12        1.07       -8.61     12.36 o
 -12   2  12       27.78       16.45     14.51 o
 -11   2  12       13.24       37.06     14.72 o
 -10   2  12        0.27      -13.83     13.83 o
  -9   2  12      172.26      171.83     25.87 o
  -8   2  12      597.80      577.44     36.07 o
  -7   2  12      224.65      232.04     27.81 o
  -6   2  12        0.59       -6.73     10.50 o
  -5   2  12     2922.03     2704.66     66.69 o
  -4   2  12       99.14       90.78     15.23 o
  -3   2  12     3962.60     3769.36     84.50 o
  -2   2  12      181.66      175.16     17.43 o
  -1   2  12     1346.19     1307.90     38.34 o
   0   2  12      115.68      116.23     19.97 o
   1   2  12      105.94      131.75     14.24 o
   2   2  12      365.74      361.55     23.94 o
   3   2  12        2.79        3.77      7.11 o
   4   2  12      774.46      745.18     40.66 o
   5   2  12        1.54       -6.47      9.91 o
   6   2  12      171.61      166.24     18.25 o
   7   2  12       98.83       80.98     15.18 o
   8   2  12      208.76      243.38     27.35 o
   9   2  12        4.97       12.17     19.18 o
  10   2  12       46.14       16.45     27.54 o
  11   2  12        0.03       -2.64     19.38 o
  12   2  12        0.34        8.20     20.53 o
 -15   3  12        0.27       -4.15     17.47 o
 -14   3  12      198.91      230.65     29.07 o
 -13   3  12        0.62        2.69     14.88 o
 -12   3  12      286.66      270.56     27.99 o
 -11   3  12        3.03        3.78     12.62 o
 -10   3  12      337.04      320.04     29.49 o
  -9   3  12       74.07      106.23     18.96 o
  -8   3  12      120.55      143.75     19.59 o
  -7   3  12        0.47      -10.01     10.01 o
  -6   3  12      122.96      138.29     39.44 o
  -5   3  12       25.70       58.02     12.96 o
  -4   3  12        3.90        5.45     13.47 o
  -3   3  12       84.98      117.04     16.82 o
  -2   3  12       72.37       42.51      9.99 o
  -1   3  12       27.88       34.19      9.07 o
   0   3  12      978.42     1038.99     51.02 o
   1   3  12      171.09      185.15     16.64 o
   2   3  12     1030.83     1036.69     33.50 o
   3   3  12      395.40      425.93     31.42 o
   4   3  12      395.52      382.56     30.59 o
   5   3  12       63.16       33.46     15.58 o
   6   3  12      750.47      609.56     39.99 o
   7   3  12       91.60       84.21     22.80 o
   8   3  12       72.12       55.66     21.29 o
   9   3  12      276.07      267.47     37.30 o
  10   3  12        8.23       20.52     34.28 o
  11   3  12       73.81       81.67     26.67 o
  12   3  12       63.11       68.42     26.72 o
 -14   4  12        0.99       -3.92     24.29 o
 -13   4  12       19.31      -13.34     24.27 o
 -12   4  12       64.06       48.97     24.74 o
 -11   4  12        8.14       -9.06     16.60 o
 -10   4  12      128.54      123.26     41.29 o
  -9   4  12      110.22       98.86     23.66 o
  -8   4  12      236.09      222.16     29.82 o
  -7   4  12       75.60       49.10     19.13 o
  -6   4  12      253.32      262.96     36.19 o
  -5   4  12      665.72      700.43     44.77 o
  -4   4  12       33.04       49.87     14.49 o
  -3   4  12      749.54      717.22     38.91 o
  -2   4  12     2142.33     2142.89     60.16 o
  -1   4  12      137.13      142.71     17.83 o
   0   4  12      896.54      848.49     42.50 o
   1   4  12       38.34       38.25     14.10 o
   2   4  12      692.90      590.96     58.91 o
   3   4  12      245.64      271.45     44.79 o
   4   4  12      210.04      182.49     24.24 o
   5   4  12      203.63      184.90     30.02 o
   6   4  12      472.96      457.69     36.58 o
   7   4  12        0.44      -10.51     13.51 o
   8   4  12       60.50       68.23     21.43 o
   9   4  12      130.92      111.03     24.33 o
  10   4  12        2.14       21.97     18.43 o
  11   4  12       11.80       43.95     20.90 o
 -13   5  12       20.51       42.61     31.82 o
 -12   5  12       10.92      -15.37     22.43 o
 -11   5  12        1.04      -34.09     37.38 o
 -10   5  12       12.62       -3.29     26.18 o
  -9   5  12      202.47      238.50     43.67 o
  -8   5  12      176.07      162.68     35.43 o
  -7   5  12      112.43      115.72     31.01 o
  -6   5  12        0.48       11.10     19.80 o
  -5   5  12       21.48        9.13     32.86 o
  -4   5  12      511.19      495.82     41.10 o
  -3   5  12      117.34      124.24     18.76 o
  -2   5  12       24.05       25.26     12.91 o
  -1   5  12       50.31       40.22     14.17 o
   0   5  12       32.78       35.39     14.62 o
   1   5  12       11.76       39.92     21.95 o
   2   5  12      120.27       98.76     18.76 o
   3   5  12       12.64        4.81     13.02 o
   4   5  12      137.65      146.49     23.77 o
   5   5  12      183.35      182.63     25.07 o
   6   5  12       48.05       58.40     19.47 o
   7   5  12      703.77      735.78     48.22 o
   8   5  12       41.26       48.42     27.22 o
   9   5  12      325.40      373.88     53.44 o
  10   5  12       46.54       40.70     46.30 o
 -11   6  12        1.86       32.07     27.33 o
 -10   6  12        0.55      -16.43     35.10 o
  -9   6  12        9.76       31.61     32.91 o
  -8   6  12       12.67       19.20     27.36 o
  -7   6  12      109.72      135.17     35.44 o
  -6   6  12      203.02      170.38     38.65 o
  -5   6  12      210.99      267.22     39.23 o
  -4   6  12        0.04       11.04     15.81 o
  -3   6  12      314.57      380.99     50.07 o
  -2   6  12       24.13       45.42     26.65 o
  -1   6  12      102.53       92.83     36.03 o
   0   6  12      145.20      116.67     33.80 o
   1   6  12        9.06       25.40     26.25 o
   2   6  12      289.54      279.54     49.57 o
   3   6  12        9.59       10.57     29.69 o
   4   6  12      117.39      156.18     40.62 o
   5   6  12       44.82       29.50     38.83 o
   6   6  12       76.96      157.95     60.49 o
   7   6  12       91.45      117.25     58.62 o
  -4   7  12       18.88       -0.75     37.34 o
  -3   7  12      289.51      271.09     62.73 o
  -2   7  12       93.46       31.74     39.58 o
  -1   7  12       17.02       20.54     43.69 o
   0   7  12       49.07        4.48     35.85 o
   1   7  12        6.03       27.26     43.32 o
   2   7  12       91.40      113.52     49.66 o
   3   7  12      136.95       73.93     51.16 o
   4   7  12      277.38      329.34     84.02 o
   5   7  12        0.16       14.19     47.80 o
 -15   0  13       13.67       18.04     30.25 o
 -13   0  13      304.54      194.33     37.53 o
 -11   0  13       78.76       88.75     26.34 o
  -9   0  13     1796.85     1832.10     81.72 o
  -7   0  13     4554.06     4758.32    206.49 o
  -5   0  13     1935.33     2174.78     87.13 o
  -3   0  13       22.67        9.03     17.74 o
  -1   0  13       51.83       60.56     16.38 o
   1   0  13     2954.07     3300.32     74.55 o
   3   0  13      150.86      107.01     19.83 o
   5   0  13      190.67      197.03     44.42 o
   7   0  13      102.09      129.07     29.52 o
   9   0  13      493.38      469.74     77.30 o
  11   0  13      121.39      203.92     40.08 o
 -16   1  13        0.66       25.06     17.07 o
 -15   1  13      104.56      102.32     21.13 o
 -14   1  13        1.82       -5.30     13.25 o
 -13   1  13       17.25        3.67     15.74 o
 -12   1  13       34.09       27.38     17.19 o
 -11   1  13       35.89       20.32     13.73 o
 -10   1  13       83.41      102.48     18.78 o
  -9   1  13       12.16       15.39     11.18 o
  -8   1  13      149.12      167.38     21.93 o
  -7   1  13     1091.27      986.14     46.69 o
  -6   1  13     1410.76     1410.84     48.40 o
  -5   1  13      322.57      282.14     29.51 o
  -4   1  13     1544.87     1739.49     61.95 o
  -3   1  13       18.11       12.45     12.88 o
  -2   1  13     1187.87     1180.59     87.67 o
  -1   1  13       51.59       96.70     18.86 o
   0   1  13       83.73       68.34     11.20 o
   1   1  13       25.84       19.60      8.54 o
   2   1  13        0.86       -6.67      6.67 o
   3   1  13      282.74      308.44     17.18 o
   4   1  13       26.88       35.86      9.87 o
   5   1  13       12.14       -0.86      8.30 o
   6   1  13       32.07        6.93     11.16 o
   7   1  13       73.38       53.16     14.51 o
   8   1  13        0.01      -11.04     13.21 o
   9   1  13       31.22       24.25     16.23 o
  10   1  13        4.76       18.79     22.94 o
  11   1  13        4.83        9.00     19.21 o
  12   1  13        2.86       13.92     22.13 o
 -16   2  13      437.80      535.47     44.11 o
 -15   2  13       15.79       41.96     19.27 o
 -14   2  13      334.12      328.24     43.87 o
 -13   2  13        3.90       -6.36     13.84 o
 -12   2  13      121.45      144.88     22.19 o
 -11   2  13       38.99       49.95     14.85 o
 -10   2  13       80.21       72.72     16.03 o
  -9   2  13       11.75       10.95     15.31 o
  -8   2  13       10.26       15.94     13.43 o
  -7   2  13       82.62       84.58     17.36 o
  -6   2  13      772.88      811.28     40.75 o
  -5   2  13      487.62      546.16     33.08 o
  -4   2  13      503.92      486.04     37.57 o
  -3   2  13        5.77       11.09     12.91 o
  -2   2  13       68.77       67.67     13.36 o
  -1   2  13        0.15       -4.31      9.69 o
   0   2  13      447.04      467.89     26.13 o
   1   2  13       23.66       30.14     10.05 o
   2   2  13     1033.83     1031.01     35.61 o
   3   2  13      653.28      655.23     27.05 o
   4   2  13        1.71       -5.10     11.00 o
   5   2  13      129.34      136.63     20.35 o
   6   2  13        0.00        4.85     11.09 o
   7   2  13       13.82       18.86     11.25 o
   8   2  13        1.22        4.26     15.11 o
   9   2  13       10.96       45.37     22.13 o
  10   2  13       70.96       49.53     25.38 o
  11   2  13        8.82       37.25     21.96 o
  12   2  13      110.20       73.93     29.41 o
 -15   3  13       61.27       68.40     29.23 o
 -14   3  13        2.25       -8.46     15.83 o
 -13   3  13       27.47        0.73     15.72 o
 -12   3  13      159.62      201.09     25.37 o
 -11   3  13        0.21       -5.26     12.93 o
 -10   3  13      149.77      140.43     21.93 o
  -9   3  13        3.78       -3.90     11.70 o
  -8   3  13      261.85      226.66     24.26 o
  -7   3  13      259.68      279.44     25.33 o
  -6   3  13      370.23      327.08     25.97 o
  -5   3  13      300.81      258.90     23.03 o
  -4   3  13      771.06      715.77     34.36 o
  -3   3  13      966.88      953.83     35.37 o
  -2   3  13      442.88      409.14     24.05 o
  -1   3  13      417.78      438.87     26.94 o
   0   3  13     1988.86     1854.25     54.38 o
   1   3  13     1593.22     1512.72     42.57 o
   2   3  13      417.22      373.44     30.17 o
   3   3  13      768.78      677.77     54.81 o
   4   3  13      414.91      391.76     32.01 o
   5   3  13      241.94      214.99     25.28 o
   6   3  13      173.08      206.18     25.45 o
   7   3  13        5.23       -5.55     14.28 o
   8   3  13       10.74       21.26     15.38 o
   9   3  13        6.58        3.52     16.97 o
  10   3  13       27.07       20.39     20.91 o
  11   3  13       11.15       37.37     22.94 o
 -14   4  13      314.99      334.02     71.88 o
 -13   4  13      210.95      242.09     44.48 o
 -12   4  13        8.44       -7.28     20.54 o
 -11   4  13      206.39      231.48     29.65 o
 -10   4  13        0.31       -8.38     17.74 o
  -9   4  13      188.03      177.51     30.09 o
  -8   4  13      119.23       89.00     37.26 o
  -7   4  13     1054.89      953.90     56.53 o
  -6   4  13      264.10      287.00     31.41 o
  -5   4  13      321.95      307.98     36.72 o
  -4   4  13      195.80      181.59     22.40 o
  -3   4  13      318.02      321.68     27.74 o
  -2   4  13      494.80      429.38     31.53 o
  -1   4  13       77.73       66.94     15.98 o
   0   4  13      148.89      135.15     19.71 o
   1   4  13        9.81       14.85     12.29 o
   2   4  13       74.89       67.72     17.29 o
   3   4  13       32.58       33.80     14.35 o
   4   4  13      114.46      112.94     26.62 o
   5   4  13       30.80       40.12     17.23 o
   6   4  13       80.31       82.03     19.70 o
   7   4  13      260.49      266.59     35.30 o
   8   4  13       24.05       52.16     19.67 o
   9   4  13      137.08      211.15     36.49 o
  10   4  13        5.28       18.96     29.37 o
 -13   5  13       58.77       71.82     33.42 o
 -12   5  13        7.09       34.44     35.10 o
 -11   5  13       65.44       84.35     36.35 o
 -10   5  13        6.23        3.52     26.44 o
  -9   5  13       23.49       34.42     28.26 o
  -8   5  13       23.60       11.38     23.11 o
  -7   5  13       19.74       23.00     24.52 o
  -6   5  13      157.76      196.48     36.13 o
  -5   5  13        0.15       10.22     37.34 o
  -4   5  13      291.27      313.32     44.72 o
  -3   5  13       88.00      102.27     19.33 o
  -2   5  13      356.04      382.76     30.22 o
  -1   5  13       31.96       36.13     14.59 o
   0   5  13      390.71      406.53     32.57 o
   1   5  13       12.72       20.63     14.06 o
   2   5  13      149.68      155.24     22.38 o
   3   5  13      176.85      160.01     23.07 o
   4   5  13        2.68       18.21     18.65 o
   5   5  13       10.98       14.77     16.55 o
   6   5  13       28.08       14.22     23.01 o
   7   5  13        7.60       12.79     28.45 o
   8   5  13       38.27       35.58     28.55 o
   9   5  13        2.88       96.62     46.12 o
 -11   6  13       50.98      108.66     50.04 o
 -10   6  13        0.01      -22.40     31.74 o
  -9   6  13       61.18       98.95     46.30 o
  -8   6  13       96.11      135.04     35.79 o
  -7   6  13      151.79      163.73     83.27 o
  -6   6  13      256.65      274.78     43.73 o
  -5   6  13       35.81       44.03     24.55 o
  -4   6  13      251.75      223.88     43.12 o
  -3   6  13       18.49       29.57     26.00 o
  -2   6  13       29.91        2.69     24.13 o
  -1   6  13      113.94      122.24     35.66 o
   0   6  13      151.33      176.96     39.85 o
   1   6  13        0.30       13.22     22.28 o
   2   6  13        1.47       37.16     26.35 o
   3   6  13       65.80       84.66     37.73 o
   4   6  13        7.72      -10.83     36.22 o
   5   6  13       20.60       16.43     42.57 o
   6   6  13       48.00       25.77     48.54 o
   7   6  13       25.53       29.50     43.32 o
  -4   7  13        9.93       23.52     42.57 o
  -3   7  13       58.62      120.24     50.78 o
  -2   7  13        0.06      -25.77     29.13 o
  -1   7  13       62.82      118.00     52.65 o
   0   7  13        0.27       -1.87     36.22 o
   1   7  13       43.87      104.18     53.02 o
   2   7  13        0.32       46.68     44.81 o
   3   7  13      206.48      162.81     66.09 o
   4   7  13       12.46      -34.35     39.95 o
 -16   0  14        0.36       16.72     21.53 o
 -14   0  14        0.12       22.91     22.95 o
 -12   0  14      118.65       94.38     28.77 o
 -10   0  14       10.12       12.12     16.94 o
  -8   0  14     3610.12     3859.24    128.67 o
  -6   0  14     5503.85     5274.74    221.80 o
  -4   0  14     3796.44     3698.47    122.25 o
  -2   0  14      712.39      590.48     58.25 o
   0   0  14      653.39      682.53     67.32 o
   2   0  14      115.26      114.67     19.94 o
   4   0  14       91.33       77.47     17.75 o
   6   0  14      121.96       32.89     33.61 o
   8   0  14      170.02      123.99     31.80 o
  10   0  14        1.11      -19.67     19.67 o
  12   0  14       45.84        9.71     35.47 o
 -16   1  14        0.93       -0.68     16.55 o
 -15   1  14      231.05      265.25     31.35 o
 -14   1  14        4.46      -13.49     13.49 o
 -13   1  14      109.63       80.48     19.02 o
 -12   1  14        3.96        5.98     12.49 o
 -11   1  14      698.34      695.54     57.81 o
 -10   1  14        3.56        3.60     12.89 o
  -9   1  14      438.55      401.42     36.70 o
  -8   1  14      149.01      143.89     21.43 o
  -7   1  14     1209.88     1240.64     50.18 o
  -6   1  14      375.20      393.69     36.62 o
  -5   1  14      392.99      435.96     38.12 o
  -4   1  14       39.87       40.31     16.33 o
  -3   1  14       15.03       15.10     13.85 o
  -2   1  14       77.94       32.12     16.46 o
  -1   1  14      139.37      157.77     17.13 o
   0   1  14       10.71       21.12     10.02 o
   1   1  14       83.53       82.30     14.77 o
   2   1  14       26.56       29.25     10.05 o
   3   1  14       89.17       78.21     11.33 o
   4   1  14      191.57      164.56     23.02 o
   5   1  14     1122.90     1114.11     41.66 o
   6   1  14      394.78      432.96     29.33 o
   7   1  14       51.93       41.23     15.15 o
   8   1  14      143.52      120.58     20.68 o
   9   1  14        1.24        6.22     18.98 o
  10   1  14      115.02      138.04     30.59 o
  11   1  14        0.00      -13.20     20.32 o
  12   1  14        1.28       23.14     22.26 o
 -15   2  14       65.98       85.04     21.82 o
 -14   2  14        9.04       -0.36     15.01 o
 -13   2  14      219.16      257.12     34.52 o
 -12   2  14        3.89       -0.16     18.43 o
 -11   2  14      156.40      140.05     22.00 o
 -10   2  14        1.73        3.26     11.37 o
  -9   2  14     1365.77     1154.98     63.02 o
  -8   2  14       97.54       85.72     31.63 o
  -7   2  14      925.54      956.38     64.62 o
  -6   2  14      134.67      112.46     19.13 o
  -5   2  14      383.47      445.25     51.14 o
  -4   2  14        4.25       18.29     14.85 o
  -3   2  14     1800.05     1672.89     61.84 o
  -2   2  14        1.49       15.16     11.88 o
  -1   2  14     1622.03     1652.83     46.27 o
   0   2  14       42.64       50.51     12.77 o
   1   2  14     3324.33     3408.57     71.75 o
   2   2  14      250.74      210.71     23.56 o
   3   2  14     1885.42     1790.91     84.56 o
   4   2  14      169.40      161.18     22.23 o
   5   2  14      260.64      253.70     41.76 o
   6   2  14       16.71       25.85     14.30 o
   7   2  14        8.28       -2.41     14.12 o
   8   2  14        7.59       12.25     15.47 o
   9   2  14       23.84       24.05     21.90 o
  10   2  14       51.18       37.11     24.73 o
  11   2  14       21.26       17.48     23.19 o
 -15   3  14        4.39       40.35     24.09 o
 -14   3  14      144.46      128.40     60.98 o
 -13   3  14      284.75      326.76     40.26 o
 -12   3  14      151.09      158.84     24.69 o
 -11   3  14      288.29      223.99     24.28 o
 -10   3  14      221.11      266.86     28.79 o
  -9   3  14      238.72      230.35     33.08 o
  -8   3  14      214.30      267.41     28.17 o
  -7   3  14      126.87      137.73     19.78 o
  -6   3  14       36.06       38.39     14.26 o
  -5   3  14       96.46       83.69     25.86 o
  -4   3  14      402.78      353.35     27.36 o
  -3   3  14        5.03       -8.58      8.58 o
  -2   3  14        2.34       -1.28      8.61 o
  -1   3  14      211.67      218.94     20.84 o
   0   3  14       11.74        5.90     12.60 o
   1   3  14        6.45       11.16     15.21 o
   2   3  14      874.50      817.62     45.21 o
   3   3  14      322.47      255.67     27.43 o
   4   3  14      203.15      179.00     23.57 o
   5   3  14       54.59       50.88     16.08 o
   6   3  14      330.50      320.44     31.12 o
   7   3  14       13.03       10.55     15.65 o
   8   3  14      117.40      194.21     27.13 o
   9   3  14      131.21      142.28     31.19 o
  10   3  14       85.84      146.33     32.21 o
  11   3  14        0.10       20.70     24.43 o
 -14   4  14       22.75       -2.23     27.06 o
 -13   4  14        0.46      -11.64     26.31 o
 -12   4  14        0.49       20.95     21.79 o
 -11   4  14        0.08        5.44     20.60 o
 -10   4  14       33.59        7.39     17.80 o
  -9   4  14       18.34        3.53     17.99 o
  -8   4  14      373.56      447.27     77.17 o
  -7   4  14       28.38       15.85     17.53 o
  -6   4  14      856.70      917.39     55.81 o
  -5   4  14       68.93       79.19     20.96 o
  -4   4  14      889.57      902.90     53.84 o
  -3   4  14        7.65       -0.73     13.09 o
  -2   4  14      646.19      559.39     36.45 o
  -1   4  14      156.98      137.33     20.65 o
   0   4  14        0.73       -0.58     11.22 o
   1   4  14      514.46      435.36     34.34 o
   2   4  14      158.71      145.97     22.19 o
   3   4  14      254.32      255.50     27.88 o
   4   4  14       45.92       48.25     17.75 o
   5   4  14       86.27       85.33     20.04 o
   6   4  14      127.71      208.95     27.67 o
   7   4  14        0.11       15.01     16.36 o
   8   4  14       87.94       98.91     24.39 o
   9   4  14        4.07       19.20     20.56 o
  10   4  14        0.02       19.09     24.14 o
 -12   5  14      135.42      190.85     48.73 o
 -11   5  14      420.27      467.13     80.66 o
 -10   5  14       11.03       32.41     31.50 o
  -9   5  14      130.13      129.01     77.11 o
  -8   5  14       38.65       14.20     31.55 o
  -7   5  14       24.47       11.41     23.22 o
  -6   5  14      126.68       89.39     39.39 o
  -5   5  14        0.37       11.37     21.70 o
  -4   5  14       54.95       52.82     20.86 o
  -3   5  14        8.21       26.18     14.52 o
  -2   5  14       80.89       54.51     16.26 o
  -1   5  14        5.02       16.10     12.99 o
   0   5  14       12.58      -10.01     13.56 o
   1   5  14      650.70      795.85     46.21 o
   2   5  14       82.47      110.94     24.10 o
   3   5  14      232.46      277.43     29.60 o
   4   5  14       22.01        9.54     15.69 o
   5   5  14      368.54      329.13     34.31 o
   6   5  14        2.45       49.59     23.06 o
   7   5  14       19.56       30.56     23.56 o
   8   5  14        9.05       -3.09     27.63 o
 -10   6  14       90.79       88.87     44.81 o
  -9   6  14      309.70      275.57     64.60 o
  -8   6  14       25.14       73.19     42.94 o
  -7   6  14      199.09      202.01     50.41 o
  -6   6  14      123.57      217.02     47.42 o
  -5   6  14        0.02       66.00     48.36 o
  -4   6  14      202.12      252.38     46.80 o
  -3   6  14      148.47      143.98     37.49 o
  -2   6  14        6.70       15.49     36.03 o
  -1   6  14      382.23      367.97     70.57 o
   0   6  14      113.95      148.76     41.63 o
   1   6  14      126.03      169.00     41.66 o
   2   6  14       58.91       91.93     32.74 o
   3   6  14      285.17      365.94     81.78 o
   4   6  14       25.53      -36.59     36.59 o
   5   6  14      281.25      383.11     84.02 o
   6   6  14       12.08       14.94     46.30 o
  -4   7  14       10.82       19.79     46.30 o
  -3   7  14       20.32       57.50     46.30 o
  -2   7  14       20.61      -15.31     37.34 o
  -1   7  14       18.08        5.60     42.19 o
   0   7  14        1.65       18.30     46.68 o
   1   7  14       32.27       14.19     45.93 o
   2   7  14        0.02      -14.19     41.82 o
   3   7  14       37.91       32.86     50.41 o
 -15   0  15       77.53       59.19     29.69 o
 -13   0  15      250.77      325.66     46.62 o
 -11   0  15        2.83        7.50     19.72 o
  -9   0  15      387.97      472.26     50.15 o
  -7   0  15      506.70      555.26     73.93 o
  -5   0  15       17.19       34.43     29.31 o
  -3   0  15      868.36      735.31     57.41 o
  -1   0  15       24.31       10.91     18.30 o
   1   0  15      523.87      503.71     37.65 o
   3   0  15      596.74      595.53     49.98 o
   5   0  15      355.27      492.49     37.04 o
   7   0  15       89.00      123.19     30.29 o
   9   0  15       53.18      107.81     86.44 o
  11   0  15       85.94       82.15     49.66 o
 -15   1  15       17.92       35.56     18.59 o
 -14   1  15        1.94        9.41     15.39 o
 -13   1  15       12.11        4.68     14.78 o
 -12   1  15        3.23        0.81     13.08 o
 -11   1  15       90.71       67.35     18.20 o
 -10   1  15       98.24       90.63     19.43 o
  -9   1  15       50.26       33.10     16.49 o
  -8   1  15        0.12       -7.28     12.40 o
  -7   1  15      489.08      439.33     33.46 o
  -6   1  15     1140.11     1004.34     58.71 o
  -5   1  15     1497.62     1488.16     61.44 o
  -4   1  15      253.39      232.79     30.67 o
  -3   1  15     1852.74     1736.03     87.56 o
  -2   1  15        1.60      -10.44     10.44 o
  -1   1  15     1280.56     1348.75     48.64 o
   0   1  15       98.67       81.18     14.58 o
   1   1  15      304.61      310.13     23.91 o
   2   1  15      182.14      144.90     18.67 o
   3   1  15      177.45      189.51     19.29 o
   4   1  15       16.45        1.77     10.43 o
   5   1  15       81.35       76.24     15.41 o
   6   1  15        3.12        5.75     11.89 o
   7   1  15       11.08       -0.40     13.86 o
   8   1  15       24.14       16.20     15.55 o
   9   1  15       13.01       40.05     21.16 o
  10   1  15       60.86       44.52     44.47 o
  11   1  15        0.25       10.98     24.78 o
 -15   2  15       35.81       66.43     22.09 o
 -14   2  15      108.07      139.78     25.22 o
 -13   2  15       15.79       21.29     16.52 o
 -12   2  15      215.54      213.95     26.65 o
 -11   2  15       12.39       32.01     16.24 o
 -10   2  15      626.78      658.91     43.58 o
  -9   2  15      298.98      295.66     29.74 o
  -8   2  15      453.48      443.24     34.40 o
  -7   2  15       19.66        4.74     13.98 o
  -6   2  15       45.29       66.79     16.65 o
  -5   2  15      257.30      274.08     29.91 o
  -4   2  15      189.22      194.35     41.41 o
  -3   2  15      107.21      142.57     23.54 o
  -2   2  15        3.38       -5.74     11.46 o
  -1   2  15       60.25       70.69     15.72 o
   0   2  15       61.44       80.24     14.33 o
   1   2  15      394.37      324.32     29.28 o
   2   2  15      194.89      170.57     22.32 o
   3   2  15       77.04       96.79     18.43 o
   4   2  15      138.46      150.72     22.67 o
   5   2  15      136.24      129.81     22.33 o
   6   2  15      162.35      184.13     31.84 o
   7   2  15       24.98       41.73     17.11 o
   8   2  15      504.81      647.34     93.86 o
   9   2  15       34.42       18.84     21.47 o
  10   2  15      292.54      310.29     41.47 o
  11   2  15       16.15        4.14     22.58 o
 -14   3  15       65.24       55.36     24.29 o
 -13   3  15       23.17       23.82     20.75 o
 -12   3  15        0.07       -3.13     15.03 o
 -11   3  15      130.81      107.67     21.15 o
 -10   3  15       62.15       84.20     20.36 o
  -9   3  15        2.95       -6.49     13.94 o
  -8   3  15      254.34      248.82     26.29 o
  -7   3  15        0.96       -4.11     13.04 o
  -6   3  15        2.60        1.63     18.56 o
  -5   3  15      229.38      243.98     24.07 o
  -4   3  15      106.07       78.02     16.12 o
  -3   3  15      545.43      535.83     30.23 o
  -2   3  15       72.62       47.14     12.59 o
  -1   3  15     1482.59     1388.93     52.71 o
   0   3  15        9.82       22.02     13.40 o
   1   3  15        5.98       10.20     13.51 o
   2   3  15      118.89      146.46     21.76 o
   3   3  15        0.24       23.89     15.22 o
   4   3  15      341.69      344.79     32.28 o
   5   3  15        2.73       23.00     15.79 o
   6   3  15       12.83       46.29     18.39 o
   7   3  15        6.09       31.59     17.29 o
   8   3  15        9.88        6.14     16.48 o
   9   3  15        0.08        8.24     21.53 o
  10   3  15        0.60       27.04     24.61 o
 -13   4  15       22.51       64.33     50.04 o
 -12   4  15       28.58       20.19     26.10 o
 -11   4  15       20.59       69.24     29.80 o
 -10   4  15       36.19       52.68     23.32 o
  -9   4  15       25.58       10.86     20.40 o
  -8   4  15      450.67      585.09     49.32 o
  -7   4  15      437.56      415.76     42.99 o
  -6   4  15       66.37       71.69     21.84 o
  -5   4  15      407.80      401.45     49.72 o
  -4   4  15       14.52       33.79     18.09 o
  -3   4  15        2.72       -0.63     13.03 o
  -2   4  15       11.24       18.79     14.47 o
  -1   4  15      371.45      360.73     31.63 o
   0   4  15        0.03       15.03     14.40 o
   1   4  15      250.23      227.91     34.55 o
   2   4  15        8.62       22.20     14.37 o
   3   4  15      288.29      294.77     30.85 o
   4   4  15      106.72      133.87     23.22 o
   5   4  15       48.90       81.81     19.95 o
   6   4  15       15.30       24.64     18.22 o
   7   4  15        2.12        5.07     17.35 o
   8   4  15       25.12       60.28     21.05 o
   9   4  15       99.75       81.89     26.54 o
 -12   5  15        2.16      -15.41     24.24 o
 -11   5  15        8.12       -2.61     38.83 o
 -10   5  15        7.73       31.37     38.46 o
  -9   5  15        2.19       36.68     30.14 o
  -8   5  15      141.13      120.49     39.19 o
  -7   5  15       21.91       45.97     26.95 o
  -6   5  15      166.61      143.60     35.17 o
  -5   5  15        0.52       26.51     30.43 o
  -4   5  15      171.56      129.16     25.92 o
  -3   5  15       42.95       22.49     17.35 o
  -2   5  15       52.34       32.55     20.08 o
  -1   5  15      112.09      100.63     23.01 o
   0   5  15        0.27       17.96     15.96 o
   1   5  15       12.06       31.01     16.93 o
   2   5  15        0.05       -3.18     14.46 o
   3   5  15       79.19       98.59     20.53 o
   4   5  15       47.45       42.89     21.83 o
   5   5  15       13.24       -2.61     19.47 o
   6   5  15      202.10      167.79     33.44 o
   7   5  15        0.01        7.83     28.48 o
 -10   6  15      243.84      345.77     76.55 o
  -9   6  15        0.50      -33.98     33.98 o
  -8   6  15       49.15       27.26     37.71 o
  -7   6  15        0.03       51.53     42.57 o
  -6   6  15       29.56       21.66     36.59 o
  -5   6  15       25.16       -8.59     31.74 o
  -4   6  15       53.15      125.46     54.52 o
  -3   6  15       51.18       54.52     44.44 o
  -2   6  15       10.93       25.77     37.71 o
  -1   6  15       58.32       13.82     34.73 o
   0   6  15       28.37       10.08     41.07 o
   1   6  15       79.49       14.56     40.33 o
   2   6  15       21.62        4.11     36.22 o
   3   6  15       76.35      159.82     62.36 o
   4   6  15       44.83       87.38     51.53 o
   5   6  15       14.66       40.33     48.54 o
  -4   7  15       39.42       33.61     46.68 o
  -3   7  15      288.04      303.21     75.43 o
  -2   7  15        0.15       68.33     43.69 o
  -1   7  15      200.95      237.49     72.81 o
   0   7  15       33.06       36.97     50.41 o
   1   7  15       62.19       22.40     39.21 o
 -14   0  16      116.25      271.78     63.11 o
 -12   0  16      150.08      160.22     84.20 o
 -10   0  16      624.36      532.21     89.06 o
  -8   0  16      185.70      184.84     48.92 o
  -6   0  16      670.19      567.58     78.79 o
  -4   0  16      144.31       92.54     26.89 o
  -2   0  16     1245.90     1202.92    160.19 o
   0   0  16     1398.02     1269.54     70.86 o
   2   0  16     1141.18     1177.83     56.27 o
   4   0  16      129.95      142.30     38.21 o
   6   0  16        7.63      -18.86     18.86 o
   8   0  16        5.47       23.93     25.11 o
  10   0  16       36.51       36.97     38.46 o
 -15   1  16      117.47      197.37     30.40 o
 -14   1  16      113.01      124.08     24.45 o
 -13   1  16       20.28       37.20     16.70 o
 -12   1  16      464.32      434.00     38.10 o
 -11   1  16       16.91       15.80     14.09 o
 -10   1  16      295.75      336.21     31.55 o
  -9   1  16       23.99       28.39     17.80 o
  -8   1  16      572.26      690.78     71.91 o
  -7   1  16      145.56      169.06     24.37 o
  -6   1  16      309.22      379.35     38.30 o
  -5   1  16      245.17      245.03     30.85 o
  -4   1  16       78.99       79.53     21.60 o
  -3   1  16      260.79      256.42     31.19 o
  -2   1  16      107.69      108.91     22.84 o
  -1   1  16      101.44       81.71     20.67 o
   0   1  16      185.97      173.94     22.44 o
   1   1  16      771.69      786.15     43.62 o
   2   1  16       37.28       38.28     13.69 o
   3   1  16        0.09      -10.53     10.53 o
   4   1  16       69.06       62.93     15.44 o
   5   1  16      207.83      190.34     27.53 o
   6   1  16       70.17       62.26     17.89 o
   7   1  16       55.11       45.97     19.09 o
   8   1  16      100.78       91.07     25.18 o
   9   1  16       17.23       17.94     27.90 o
  10   1  16       16.17       14.28     21.96 o
 -15   2  16        5.80       -4.34     16.39 o
 -14   2  16        4.94       10.50     15.39 o
 -13   2  16        8.55       10.94     19.35 o
 -12   2  16       39.53       49.75     20.80 o
 -11   2  16       24.62       23.91     17.79 o
 -10   2  16        8.42        2.22     15.33 o
  -9   2  16      289.25      318.54     37.63 o
  -8   2  16       49.68       72.57     18.47 o
  -7   2  16     1574.54     1492.36     59.64 o
  -6   2  16      152.46      128.03     20.97 o
  -5   2  16     1534.61     1499.01     54.02 o
  -4   2  16      345.39      274.78     32.64 o
  -3   2  16     2806.72     2870.52     90.73 o
  -2   2  16       12.13        1.73     14.88 o
  -1   2  16      417.74      369.40     31.82 o
   0   2  16      246.66      269.79     27.43 o
   1   2  16      275.54      338.20     30.62 o
   2   2  16       96.02       44.75     18.00 o
   3   2  16      467.79      531.32     38.80 o
   4   2  16        6.77       22.17     14.40 o
   5   2  16      145.52      102.39     20.52 o
   6   2  16      180.65      173.59     25.53 o
   7   2  16       12.01       49.15     22.27 o
   8   2  16       26.44       55.00     23.13 o
   9   2  16        1.17       18.15     20.10 o
  10   2  16        1.92       34.15     23.13 o
 -14   3  16      173.58      244.51     59.74 o
 -13   3  16      108.91      107.22     27.90 o
 -12   3  16     1041.72      964.92     65.19 o
 -11   3  16       12.95       25.53     21.34 o
 -10   3  16      432.90      409.01     35.88 o
  -9   3  16       18.91        1.34     13.53 o
  -8   3  16      130.86      140.44     21.25 o
  -7   3  16        0.01        8.59     13.79 o
  -6   3  16        0.28       -7.15     11.22 o
  -5   3  16      317.39      325.29     28.69 o
  -4   3  16       30.75       18.97     12.38 o
  -3   3  16       57.64       45.26     15.52 o
  -2   3  16      103.75       72.99     15.26 o
  -1   3  16       12.21       -6.57     12.91 o
   0   3  16       31.85       25.27     15.41 o
   1   3  16      208.06      187.15     25.12 o
   2   3  16      106.75       95.95     27.86 o
   3   3  16       15.09       17.74     14.91 o
   4   3  16      198.83      208.16     27.01 o
   5   3  16       43.72       53.99     17.78 o
   6   3  16       82.53      101.73     29.92 o
   7   3  16       14.40       22.24     17.16 o
   8   3  16      107.75       99.75     29.31 o
   9   3  16        9.98       14.09     24.01 o
 -13   4  16       40.90       49.63     32.60 o
 -12   4  16       22.35       -5.86     26.70 o
 -11   4  16       44.87       58.50     27.69 o
 -10   4  16      682.99      649.04     55.10 o
  -9   4  16       25.96       29.70     22.48 o
  -8   4  16      189.06      183.88     32.17 o
  -7   4  16      179.05      198.84     40.09 o
  -6   4  16        3.81       -7.13     25.71 o
  -5   4  16       44.03       91.87     24.12 o
  -4   4  16      167.62      166.59     42.23 o
  -3   4  16       52.24       61.68     17.87 o
  -2   4  16      166.68      176.36     24.53 o
  -1   4  16        2.97        2.57     14.41 o
   0   4  16      664.77      654.85     43.35 o
   1   4  16       20.76       -8.80     15.14 o
   2   4  16      658.89      591.94     42.37 o
   3   4  16       38.21       50.13     18.77 o
   4   4  16      341.47      335.74     33.60 o
   5   4  16       12.86       24.42     22.37 o
   6   4  16       32.40       76.78     26.37 o
   7   4  16        2.22       18.34     18.73 o
   8   4  16        0.18       29.64     22.10 o
 -11   5  16        0.31      -14.19     33.23 o
 -10   5  16       13.67       -7.84     36.22 o
  -9   5  16        2.91       67.59     40.33 o
  -8   5  16       56.74       18.30     37.71 o
  -7   5  16       80.80       55.45     47.05 o
  -6   5  16       12.52        6.24     24.94 o
  -5   5  16       42.40       50.73     28.07 o
  -4   5  16        3.92       42.30     25.28 o
  -3   5  16       49.69       52.26     23.44 o
  -2   5  16      180.64      235.42     27.86 o
  -1   5  16        3.85      -13.93     13.93 o
   0   5  16       29.45       65.43     39.91 o
   1   5  16       11.06        5.77     16.06 o
   2   5  16        5.56       44.99     21.77 o
   3   5  16      165.77      141.13     24.59 o
   4   5  16       43.46       21.20     23.03 o
   5   5  16       25.29       16.74     29.01 o
   6   5  16        0.28       30.01     28.11 o
  -9   6  16       89.06      144.13     55.64 o
  -8   6  16       38.60      -21.28     37.71 o
  -7   6  16      152.14      110.90     48.54 o
  -6   6  16       11.93      -32.49     35.10 o
  -4   6  16       49.35      108.29     52.28 o
  -3   6  16        2.78      -36.22     36.22 o
  -2   6  16       74.73       67.59     50.04 o
  -1   6  16       10.26       24.64     39.58 o
   0   6  16        6.85       -0.37     44.06 o
   1   6  16        7.44        6.72     36.22 o
   2   6  16       49.31       70.57     49.29 o
   3   6  16       81.91      163.18     61.61 o
   4   6  16       94.81      233.01     73.93 o
 -15   0  17       15.03       49.33     38.27 o
 -13   0  17      110.06      137.55     36.04 o
 -11   0  17      365.30      334.60     46.21 o
  -9   0  17      415.29      379.71     47.52 o
  -7   0  17      125.35      119.86     43.32 o
  -5   0  17        0.38       -0.50     21.04 o
  -3   0  17        0.34       11.28     22.24 o
  -1   0  17       10.25       29.07     22.56 o
   1   0  17      621.61      583.54     81.59 o
   3   0  17      550.31      573.39     52.76 o
   5   0  17      294.46      318.16     45.98 o
   7   0  17      705.49      783.55     71.17 o
   9   0  17      242.81      270.25     52.09 o
 -15   1  17        2.85       -4.87     18.59 o
 -14   1  17       18.40       41.26     18.03 o
 -13   1  17       62.70      169.13     52.06 o
 -12   1  17      251.36      278.34     31.37 o
 -11   1  17        0.05        0.19     14.28 o
 -10   1  17       40.73       36.03     21.34 o
  -9   1  17       14.36       12.09     20.56 o
  -8   1  17        1.40       20.28     16.30 o
  -7   1  17     1076.03     1084.24     54.53 o
  -6   1  17      404.18      354.61     38.83 o
  -5   1  17     2025.17     1759.74     81.88 o
  -4   1  17     1147.31     1289.15     66.19 o
  -3   1  17       29.91       -1.41     16.62 o
  -2   1  17       47.89       76.66     23.21 o
  -1   1  17       40.63       36.47     20.10 o
   0   1  17      221.61      243.59     26.39 o
   1   1  17       30.44       44.17     16.52 o
   2   1  17      594.13      535.96     50.34 o
   3   1  17        0.49        7.26     12.68 o
   4   1  17      379.05      428.98     34.96 o
   5   1  17      374.46      411.48     35.23 o
   6   1  17        0.47       13.55     18.43 o
   7   1  17        0.60       26.37     16.38 o
   8   1  17        5.60       35.65     21.77 o
   9   1  17        0.71        6.94     20.34 o
  10   1  17        7.39       21.66     32.11 o
 -14   2  17      378.07      421.09     39.84 o
 -13   2  17       45.21       65.83     20.76 o
 -12   2  17       10.46       13.49     16.10 o
 -11   2  17       13.67        3.01     16.08 o
 -10   2  17        0.11        2.27     14.99 o
  -9   2  17       83.88       76.13     27.45 o
  -8   2  17      133.41      134.04     22.92 o
  -7   2  17      265.88      257.01     28.33 o
  -6   2  17      419.51      430.35     43.93 o
  -5   2  17       93.41       63.80     17.09 o
  -4   2  17      165.03      132.32     26.58 o
  -3   2  17       10.54       24.66     18.18 o
  -2   2  17      153.84      122.57     24.51 o
  -1   2  17      111.04       83.55     20.10 o
   0   2  17      341.87      326.00     30.80 o
   1   2  17       21.44       20.01     23.60 o
   2   2  17      250.12      213.32     43.63 o
   3   2  17      403.53      436.64     36.16 o
   4   2  17       40.61       59.54     18.93 o
   5   2  17      115.75       96.13     21.94 o
   6   2  17       58.80       84.30     24.27 o
   7   2  17       33.06       55.60     23.25 o
   8   2  17       20.90       24.55     20.62 o
   9   2  17        2.11       28.53     23.32 o
 -13   3  17       32.87       71.84     24.33 o
 -12   3  17      115.25      109.04     27.85 o
 -11   3  17       23.85       41.76     26.25 o
 -10   3  17      110.52       75.24     30.94 o
  -9   3  17      112.48      176.60     32.41 o
  -8   3  17       65.31       54.54     19.57 o
  -7   3  17      885.79     1016.08     79.93 o
  -6   3  17      230.96      237.18     26.44 o
  -5   3  17      533.10      475.05     34.49 o
  -4   3  17       37.74       25.22     15.03 o
  -3   3  17      164.13      120.56     26.20 o
  -2   3  17     1013.64     1007.12     57.13 o
  -1   3  17      325.09      304.66     30.03 o
   0   3  17      280.41      279.67     30.88 o
   1   3  17       44.08       61.23     17.50 o
   2   3  17       30.21       37.91     16.74 o
   3   3  17        5.73       20.99     15.15 o
   4   3  17       32.41       65.45     18.99 o
   5   3  17       48.77       80.60     21.42 o
   6   3  17       11.97        9.02     18.99 o
   7   3  17      110.90      123.13     29.85 o
   8   3  17       26.76       24.46     23.22 o
 -12   4  17        0.12       -0.36     36.22 o
 -11   4  17       44.65       44.59     29.75 o
 -10   4  17       47.25       83.18     45.37 o
  -9   4  17       37.98       41.86     24.68 o
  -8   4  17       41.99       57.98     23.27 o
  -7   4  17        2.83        4.79     18.57 o
  -6   4  17       49.17       56.52     22.65 o
  -5   4  17       20.95        7.64     18.38 o
  -4   4  17       64.05       37.26     19.82 o
  -3   4  17       62.06       54.54     21.02 o
  -2   4  17       50.53       52.07     19.56 o
  -1   4  17        0.90       11.36     15.53 o
   0   4  17      103.82       81.51     20.09 o
   1   4  17        0.25       -0.23     15.50 o
   2   4  17       91.89       97.18     21.48 o
   3   4  17       25.23       33.87     18.56 o
   4   4  17       82.25       81.85     23.01 o
   5   4  17      193.04      226.60     35.03 o
   6   4  17       71.96       85.47     26.30 o
   7   4  17      101.29      200.54     37.41 o
 -10   5  17       33.56       36.97     47.80 o
  -9   5  17        0.72       39.58     42.19 o
  -8   5  17       42.51       64.23     41.45 o
  -7   5  17       32.24        5.60     33.61 o
  -6   5  17      203.03      185.21     56.38 o
  -5   5  17       27.72       33.45     27.44 o
  -4   5  17      288.98      260.06     45.57 o
  -3   5  17        8.46       30.34     22.33 o
  -2   5  17      147.16      147.07     33.17 o
  -1   5  17        0.77       43.56     17.96 o
   0   5  17       47.40       52.44     19.79 o
   1   5  17        7.59       13.71     17.06 o
   2   5  17       31.78       41.25     19.33 o
   3   5  17       12.42       16.36     27.43 o
   4   5  17      123.17      129.07     41.07 o
   5   5  17       88.89      122.04     40.01 o
  -8   6  17      181.91      190.06     61.61 o
  -7   6  17        3.36      -16.43     38.09 o
  -6   6  17      110.86      235.62     59.74 o
  -3   6  17        1.63       64.60     49.66 o
  -2   6  17       61.81       21.28     45.93 o
  -1   6  17       27.15       93.35     55.26 o
   0   6  17       77.32      137.04     61.99 o
   1   6  17       22.02       83.64     52.28 o
   2   6  17      124.50      107.54     60.12 o
 -14   0  18       28.81       89.72     32.47 o
 -12   0  18       48.18       96.74     51.16 o
 -10   0  18      198.35      114.26     45.18 o
  -8   0  18     1138.87      972.72    109.41 o
  -6   0  18       52.35      107.54     40.70 o
  -4   0  18      961.50      977.96     85.32 o
  -2   0  18      689.93      824.48     67.41 o
   0   0  18       11.30        8.40     23.48 o
   2   0  18      134.19      161.01     33.48 o
   4   0  18      376.62      384.66     48.57 o
   6   0  18        1.47      -19.45     19.45 o
   8   0  18       75.42      100.89     59.56 o
 -14   1  18       51.52       37.15     19.52 o
 -13   1  18      588.27      630.06     46.23 o
 -12   1  18        0.20       13.37     15.96 o
 -11   1  18      284.69      252.58     29.88 o
 -10   1  18      244.24      275.09     30.29 o
  -9   1  18      255.53      216.01     31.49 o
  -8   1  18        2.31        8.33     16.75 o
  -7   1  18      110.00       52.36     23.64 o
  -6   1  18       43.48       23.19     20.14 o
  -5   1  18      252.59      228.04     33.37 o
  -4   1  18        8.49      -10.33     17.68 o
  -3   1  18       61.24       43.47     45.91 o
  -2   1  18        8.24        1.60     16.73 o
  -1   1  18       13.54       22.08     19.53 o
   0   1  18       74.51       83.77     37.29 o
   1   1  18        0.53        1.88     13.50 o
   2   1  18       64.04       77.78     19.45 o
   3   1  18      239.67      230.00     26.95 o
   4   1  18       11.44      -11.05     16.04 o
   5   1  18      403.29      437.22     44.63 o
   6   1  18        0.87      -13.84     13.84 o
   7   1  18       25.42       34.68     22.39 o
   8   1  18       50.19       61.08     31.38 o
   9   1  18       14.90        6.74     20.88 o
 -14   2  18        2.00        0.13     16.13 o
 -13   2  18        8.07       23.21     20.37 o
 -12   2  18        0.00       -6.98     15.63 o
 -11   2  18       70.50       90.48     20.64 o
 -10   2  18      167.83      201.16     28.43 o
  -9   2  18       82.11       45.55     19.32 o
  -8   2  18      259.88      279.15     31.14 o
  -7   2  18      125.99      103.04     26.19 o
  -6   2  18      141.59      166.46     24.74 o
  -5   2  18      333.91      368.31     33.20 o
  -4   2  18      106.96       90.78     25.36 o
  -3   2  18      205.56      210.70     30.99 o
  -2   2  18        3.06       22.70     19.96 o
  -1   2  18     1296.42     1259.76     96.04 o
   0   2  18       45.62       78.86     19.93 o
   1   2  18      605.49      564.70     41.24 o
   2   2  18       27.84       19.00     20.80 o
   3   2  18      489.23      532.29     63.27 o
   4   2  18        0.40        3.93     15.53 o
   5   2  18        4.86       19.93     18.54 o
   6   2  18       24.17       21.35     19.26 o
   7   2  18        0.00        9.95     19.38 o
   8   2  18       17.56       33.00     22.60 o
 -13   3  18      124.23      122.35     30.29 o
 -12   3  18        1.31       14.49     20.46 o
 -11   3  18       94.61      172.68     49.66 o
 -10   3  18      147.45      147.69     36.68 o
  -9   3  18        5.70       14.77     20.89 o
  -8   3  18       83.03      138.17     30.40 o
  -7   3  18       76.14       67.00     24.39 o
  -6   3  18       30.14       26.42     20.28 o
  -5   3  18        0.45       36.57     20.00 o
  -4   3  18      137.14      122.04     26.70 o
  -3   3  18      233.41      229.64     33.41 o
  -2   3  18      234.47      251.71     29.45 o
  -1   3  18       11.31        6.04     18.16 o
   0   3  18        7.20       -0.98     12.70 o
   1   3  18        4.96       25.47     19.03 o
   2   3  18       47.47       50.19     18.87 o
   3   3  18       99.56       69.77     21.25 o
   4   3  18        6.28       18.53     16.98 o
   5   3  18       57.29      103.15     22.96 o
   6   3  18        4.62       13.29     19.50 o
   7   3  18      107.55       95.50     29.62 o
 -11   4  18        2.24       28.01     44.81 o
 -10   4  18       39.27       21.48     27.77 o
  -9   4  18        9.50        7.02     22.75 o
  -8   4  18      226.96      221.52     39.44 o
  -7   4  18       15.18       15.30     22.36 o
  -6   4  18       63.96      108.15     26.38 o
  -5   4  18       88.02       80.22     25.76 o
  -4   4  18      251.73      288.67     36.87 o
  -3   4  18        0.36       15.97     24.49 o
  -2   4  18       44.24       83.47     20.82 o
  -1   4  18       37.78       51.16     19.19 o
   0   4  18       65.43      113.26     22.11 o
   1   4  18       16.91       41.17     18.73 o
   2   4  18       63.84       69.97     19.03 o
   3   4  18       54.49       78.21     21.60 o
   4   4  18       26.87       36.96     19.21 o
   5   4  18       83.86      122.75     32.01 o
   6   4  18        0.92        3.39     27.27 o
 -10   5  18       26.63       20.91     39.58 o
  -9   5  18      164.56      178.49     63.11 o
  -8   5  18        0.09      -33.23     33.23 o
  -7   5  18       38.55        4.48     36.59 o
  -6   5  18        9.50       -2.61     36.59 o
  -5   5  18       13.91      -19.79     32.11 o
  -4   5  18        0.24      -20.16     36.97 o
  -3   5  18        0.19        5.25     27.43 o
  -2   5  18      114.09      112.40     34.56 o
  -1   5  18        4.82       -8.45     24.66 o
   0   5  18       60.77       59.24     36.03 o
   1   5  18       13.85       16.50     25.98 o
   2   5  18       13.07      -25.21     25.21 o
   3   5  18       36.61       55.38     29.19 o
   4   5  18        0.58       60.83     32.05 o
  -3   6  18        0.07      -30.62     45.18 o
  -2   6  18        0.54      -16.43     36.22 o
  -1   6  18       17.37      -28.75     37.71 o
   0   6  18        0.22       17.55     47.05 o
 -13   0  19        8.56        1.00     23.54 o
 -11   0  19        4.19       -8.02     20.91 o
  -9   0  19        2.94       -6.55     17.16 o
  -7   0  19       57.23       19.42     30.62 o
  -5   0  19       34.98      -19.79     27.26 o
  -3   0  19       48.51       73.73     29.33 o
  -1   0  19     1086.83     1011.92    229.64 o
   1   0  19      130.05      189.06     36.02 o
   3   0  19       34.32       -3.22     35.85 o
   5   0  19       54.40       51.74     29.44 o
   7   0  19       23.37       30.08     24.72 o
 -13   1  19       85.14      103.41     24.58 o
 -12   1  19       21.76       19.59     18.37 o
 -11   1  19       61.06       92.72     21.36 o
 -10   1  19      224.92      305.39     40.96 o
  -9   1  19        7.96       19.37     18.32 o
  -8   1  19      659.18      614.52     50.31 o
  -7   1  19       70.72       81.59     24.97 o
  -6   1  19      316.59      306.99     39.04 o
  -5   1  19      523.91      559.24     48.72 o
  -4   1  19        0.58        1.34     17.26 o
  -3   1  19      793.26      809.92     66.54 o
  -2   1  19      327.04      343.52     38.89 o
  -1   1  19      909.36      984.67     66.98 o
   0   1  19      101.03       81.88     35.62 o
   1   1  19      494.26      523.52     39.55 o
   2   1  19       15.16        4.08     14.17 o
   3   1  19      138.43      152.47     25.13 o
   4   1  19      105.38      140.22     28.59 o
   5   1  19        6.93       -8.61     17.29 o
   6   1  19       63.73       93.11     26.38 o
   7   1  19      169.21      175.03     34.43 o
   8   1  19       17.75       21.57     39.80 o
 -13   2  19       11.46       11.79     18.65 o
 -12   2  19      169.40      210.31     34.55 o
 -11   2  19       47.50       59.32     23.01 o
 -10   2  19       63.60       57.86     22.36 o
  -9   2  19        2.61      -18.14     18.14 o
  -8   2  19       97.18       78.63     21.83 o
  -7   2  19       31.50       27.58     15.80 o
  -6   2  19       39.85       25.13     17.21 o
  -5   2  19      154.58      206.40     33.04 o
  -4   2  19      443.40      422.19     43.73 o
  -3   2  19       65.05       71.56     23.85 o
  -2   2  19        1.54        2.96     18.27 o
  -1   2  19       19.46       19.30     19.79 o
   0   2  19      235.20      246.62     36.27 o
   1   2  19       23.83       41.34     17.72 o
   2   2  19       16.46       18.80     15.85 o
   3   2  19      122.82      122.42     24.07 o
   4   2  19       11.08       65.71     40.21 o
   5   2  19       13.45       13.36     22.52 o
   6   2  19      129.06      177.11     32.84 o
   7   2  19       12.64      -10.89     18.92 o
 -12   3  19       38.39       38.07     23.35 o
 -11   3  19      162.25      175.56     42.42 o
 -10   3  19       74.86      143.72     86.44 o
  -9   3  19      114.96       74.46     32.99 o
  -8   3  19        4.82       -0.32     36.42 o
  -7   3  19       41.75       32.53     22.97 o
  -6   3  19        0.98       18.19     20.97 o
  -5   3  19      199.14      179.36     31.05 o
  -4   3  19       28.91       35.35     22.26 o
  -3   3  19        0.54       35.14     21.50 o
  -2   3  19      558.16      472.91     45.09 o
  -1   3  19      628.63      653.04     46.41 o
   0   3  19        2.98       10.83     16.40 o
   1   3  19      818.99      874.28     55.68 o
   2   3  19       31.75       69.49     21.48 o
   3   3  19       37.56       80.20     20.70 o
   4   3  19      114.81      131.41     28.13 o
   5   3  19        0.50        6.35     20.51 o
   6   3  19       44.22       58.91     26.21 o
 -11   4  19       62.03        2.99     39.95 o
 -10   4  19        2.07       -0.03     39.02 o
  -9   4  19        2.46       -7.95     23.76 o
  -8   4  19        9.06       -6.17     22.81 o
  -7   4  19       28.68       34.74     27.66 o
  -6   4  19       78.05      100.58     46.49 o
  -5   4  19       13.67       34.93     22.67 o
  -4   4  19       13.78       33.78     21.49 o
  -3   4  19      101.94       53.59     30.76 o
  -2   4  19        3.21       36.17     20.75 o
  -1   4  19       23.11       -0.42     16.72 o
   0   4  19      182.95      206.32     28.59 o
   1   4  19      126.19      116.57     36.33 o
   2   4  19        7.42       57.75     19.62 o
   3   4  19      127.84      104.36     29.91 o
   4   4  19        6.96       35.17     26.27 o
   5   4  19       25.25        8.12     22.44 o
  -8   5  19      198.20      179.98     66.09 o
  -7   5  19        0.02       -5.23     33.23 o
  -6   5  19      259.12      351.38     74.31 o
  -5   5  19       18.57       16.80     36.97 o
  -4   5  19       53.75       28.75     44.06 o
  -3   5  19      133.82      238.61     64.23 o
  -2   5  19      111.38      104.63     37.24 o
  -1   5  19        0.38        6.38     28.64 o
   0   5  19       57.69       32.43     44.25 o
   1   5  19       24.17       12.20     27.98 o
   2   5  19        0.14      -11.92     38.65 o
   3   5  19       10.63       -2.99     36.22 o
 -12   0  20       34.35        8.72     22.38 o
 -10   0  20       53.61       36.89     43.69 o
  -8   0  20      123.74       76.17     44.81 o
  -6   0  20      134.19      111.65     48.54 o
  -4   0  20       65.81       92.23     41.82 o
  -2   0  20      449.31      521.69     57.82 o
   0   0  20      114.77      134.58     36.67 o
   2   0  20      241.66      289.39     70.20 o
   4   0  20      144.86      123.97     61.99 o
   6   0  20      506.23      505.85     88.87 o
 -13   1  20        1.38      -15.78     15.78 o
 -12   1  20      114.77      116.04     26.43 o
 -11   1  20      180.15      216.56     29.69 o
 -10   1  20      211.67      188.96     28.02 o
  -9   1  20       28.88       34.84     21.44 o
  -8   1  20        4.66       13.51     17.33 o
  -7   1  20        0.01       -6.61     23.03 o
  -6   1  20       68.42       67.16     48.66 o
  -5   1  20       98.52       69.91     25.28 o
  -4   1  20        3.15       24.83     20.11 o
  -3   1  20       42.94       49.48     27.41 o
  -2   1  20       27.58       30.16     21.43 o
  -1   1  20        9.85        2.09     19.48 o
   0   1  20        0.01      -17.18     17.18 o
   1   1  20       42.57       47.46     22.00 o
   2   1  20      114.04       88.29     30.67 o
   3   1  20        4.78        5.39     19.62 o
   4   1  20        5.65       12.85     21.65 o
   5   1  20       22.99       33.14     20.93 o
   6   1  20      269.79      283.80     39.74 o
   7   1  20      133.22      141.16     33.80 o
 -12   2  20       49.84       53.74     21.42 o
 -11   2  20        5.31        0.50     17.83 o
 -10   2  20       24.74        2.54     17.67 o
  -9   2  20       24.09       18.88     22.39 o
  -8   2  20        0.33        6.49     17.32 o
  -7   2  20       63.19       82.01     25.82 o
  -6   2  20       21.60       48.01     18.96 o
  -5   2  20      755.89      890.66     64.48 o
  -4   2  20       31.62       37.44     25.06 o
  -3   2  20      441.41      499.70     47.97 o
  -2   2  20        0.38        3.50     23.29 o
  -1   2  20       72.00      123.01     28.05 o
   0   2  20        1.78       21.73     18.14 o
   1   2  20      222.94      332.51     38.80 o
   2   2  20        4.40       -5.41     18.22 o
   3   2  20       16.11       11.08     17.40 o
   4   2  20       67.48       14.37     22.11 o
   5   2  20       11.12       41.94     24.73 o
   6   2  20        9.09       -1.55     19.68 o
 -11   3  20       70.49       71.94     34.17 o
 -10   3  20      109.57      130.88     36.79 o
  -9   3  20        3.54       28.27     27.81 o
  -8   3  20       27.40       20.88     23.81 o
  -7   3  20        7.37      -14.38     21.45 o
  -6   3  20        1.06        1.96     26.34 o
  -5   3  20       17.84       16.23     19.93 o
  -4   3  20       44.50      107.74     28.56 o
  -3   3  20       44.49       25.45     21.50 o
  -2   3  20        1.08       -3.30     18.75 o
  -1   3  20      158.90      216.42     40.43 o
   0   3  20      103.89      118.31     24.92 o
   1   3  20        0.47       23.33     23.93 o
   2   3  20      177.48      158.34     27.99 o
   3   3  20       23.81       34.79     17.68 o
   4   3  20      149.02      125.35     38.99 o
   5   3  20      139.59      231.84     53.33 o
 -10   4  20       74.89      108.55     38.22 o
  -9   4  20       31.67       24.42     43.88 o
  -8   4  20      225.28      200.51     44.34 o
  -7   4  20        3.82        8.62     25.43 o
  -6   4  20       35.14       -7.61     24.27 o
  -5   4  20       27.80       65.47     30.14 o
  -4   4  20        5.69       -2.68     23.05 o
  -3   4  20       54.38       45.66     27.63 o
  -2   4  20        1.10        8.75     18.08 o
  -1   4  20       13.74       26.74     25.59 o
   0   4  20        3.75       32.92     20.77 o
   1   4  20       54.19      106.62     34.17 o
   2   4  20      246.94      273.02     43.12 o
   3   4  20        1.01       27.23     22.68 o
   4   4  20      158.63      159.39     39.86 o
  -7   5  20       77.82      135.92     54.52 o
  -6   5  20        8.52       13.82     39.58 o
  -5   5  20       22.53       67.96     47.42 o
  -4   5  20       95.53       94.10     51.16 o
  -3   5  20        0.39       -6.35     38.09 o
  -2   5  20        7.24       12.74     30.04 o
  -1   5  20       57.53      124.90     38.33 o
   0   5  20        7.14       23.18     78.98 o
   1   5  20       41.15       21.28     45.18 o
 -11   0  21       33.89       28.72     36.22 o
  -9   0  21      283.41      264.43     46.02 o
  -7   0  21       48.79       59.74     42.57 o
  -5   0  21        0.04      -10.83     30.62 o
  -3   0  21        2.96       -6.61     46.49 o
  -1   0  21       74.57       63.54     32.93 o
   1   0  21      222.13      132.56     53.02 o
   3   0  21      123.07      123.60     51.53 o
   5   0  21      103.32      173.39     39.06 o
 -12   1  21       74.44       73.56     23.57 o
 -11   1  21       30.16       38.19     20.51 o
 -10   1  21        0.18        2.93     16.87 o
  -9   1  21       10.22       19.22     28.56 o
  -8   1  21       97.51      101.03     36.48 o
  -7   1  21        7.85      -15.45     39.90 o
  -6   1  21       34.93       -2.67     22.97 o
  -5   1  21       29.68       17.24     22.28 o
  -4   1  21       31.01        7.49     20.04 o
  -3   1  21      196.54      198.10     34.19 o
  -2   1  21      417.39      461.14     47.27 o
  -1   1  21        0.14       -2.44     20.08 o
   0   1  21      688.13      698.45    111.38 o
   1   1  21       13.03       -4.68     20.25 o
   2   1  21       93.35      113.84     35.63 o
   3   1  21        1.77       -7.98     20.40 o
   4   1  21       39.38       56.34     26.19 o
   5   1  21        6.15        5.86     20.18 o
   6   1  21       91.69      112.56     29.77 o
 -11   2  21       17.53       32.18     20.13 o
 -10   2  21        4.89       14.49     21.12 o
  -9   2  21        0.62       -9.70     21.30 o
  -8   2  21        1.39       -0.74     18.06 o
  -7   2  21        8.82       44.46     30.88 o
  -6   2  21        0.32       -8.14     15.94 o
  -5   2  21        0.37      -17.73     19.51 o
  -4   2  21        2.78      -17.73     17.73 o
  -3   2  21       18.05       39.50     21.56 o
  -2   2  21        9.06       17.67     21.13 o
  -1   2  21       13.74       55.38     23.94 o
   0   2  21       50.12       53.91     25.83 o
   1   2  21        0.00       28.19     19.03 o
   2   2  21      129.12      174.33     52.27 o
   3   2  21        0.01        4.90     21.52 o
   4   2  21      302.00      279.69     41.07 o
   5   2  21        3.17       -3.89     22.91 o
 -10   3  21       18.01       51.10     54.33 o
  -9   3  21      362.81      439.67     59.61 o
  -8   3  21        4.29       -3.60     38.27 o
  -7   3  21      247.76      340.39     53.00 o
  -6   3  21        5.39       10.38     24.63 o
  -5   3  21      307.16      311.59     42.73 o
  -4   3  21        3.50       21.11     38.16 o
  -3   3  21      467.96      472.60     57.62 o
  -2   3  21      113.62       71.81     35.29 o
  -1   3  21      203.19      225.25     41.12 o
   0   3  21      232.89      235.43     32.57 o
   1   3  21        5.78       51.37     20.97 o
   2   3  21        0.09       18.32     20.42 o
   3   3  21       40.77       50.74     21.80 o
   4   3  21        2.59       47.65     26.40 o
  -8   4  21      342.97      360.94     78.04 o
  -7   4  21       18.88        3.31     34.35 o
  -6   4  21       62.77       38.94     31.12 o
  -5   4  21       48.24       56.23     30.46 o
  -4   4  21        0.60       15.77     26.10 o
  -3   4  21        7.66       15.79     24.66 o
  -2   4  21      203.64      221.72     43.60 o
  -1   4  21        0.30       18.37     23.42 o
   0   4  21        1.16        3.46     23.48 o
   1   4  21       86.35      103.40     29.72 o
   2   4  21        5.93       19.39     28.89 o
 -10   0  22       17.53       18.20     24.55 o
  -8   0  22      180.15      200.15     58.62 o
  -6   0  22      249.31      379.01     80.28 o
  -4   0  22       30.88       85.51     39.21 o
  -2   0  22      566.44      695.46     69.56 o
   0   0  22      345.11      277.07     70.57 o
   2   0  22       26.00       70.20     46.68 o
   4   0  22        0.16      -14.19     39.21 o
 -11   1  22      222.78      293.57     64.16 o
 -10   1  22       18.58       27.49     21.57 o
  -9   1  22       44.58       43.22     23.08 o
  -8   1  22       30.34        2.06     21.17 o
  -7   1  22       22.52       11.24     33.61 o
  -6   1  22        0.08      -17.13     42.76 o
  -5   1  22       37.64       81.76     28.19 o
  -4   1  22       30.10       28.33     23.14 o
  -3   1  22       16.42       26.30     21.81 o
  -2   1  22        5.97        5.07     37.37 o
  -1   1  22       23.08       11.64     22.47 o
   0   1  22       39.38       52.10     26.70 o
   1   1  22       84.99       57.39     30.84 o
   2   1  22        3.98      -20.81     20.81 o
   3   1  22      105.84      118.25     30.78 o
   4   1  22       15.89        1.47     21.75 o
 -10   2  22       37.81       20.47     31.19 o
  -9   2  22      104.46       73.54     31.55 o
  -8   2  22       15.65       37.15     27.72 o
  -7   2  22      180.54      187.26     31.93 o
  -6   2  22       28.75       27.77     22.07 o
  -5   2  22       33.20       63.93     27.07 o
  -4   2  22        5.26       15.67     21.40 o
  -3   2  22        6.46      -22.74     24.28 o
  -2   2  22        8.81       -3.80     19.36 o
  -1   2  22        0.65        3.18     20.78 o
   0   2  22       10.25       34.72     26.26 o
   1   2  22      276.18      313.55     43.59 o
   2   2  22       14.22       22.23     24.40 o
   3   2  22      199.40      208.96     37.22 o
   4   2  22        0.11       -1.04     23.33 o
  -9   3  22        2.22      -24.79     24.79 o
  -8   3  22       52.16       39.69     32.02 o
  -7   3  22       15.69       71.22     32.21 o
  -6   3  22       28.13       49.34     29.08 o
  -5   3  22       75.74      109.85     35.23 o
  -4   3  22        1.05       32.81     35.10 o
  -3   3  22       20.34       55.37     30.24 o
  -2   3  22        7.73      -11.58     27.28 o
  -1   3  22        8.36       23.46     23.71 o
   0   3  22       15.61       29.03     32.88 o
   1   3  22        1.33       42.50     40.42 o
   2   3  22       45.20       59.25     24.09 o
  -6   4  22      115.97      141.02     40.55 o
  -5   4  22       63.38       94.94     35.85 o
  -4   4  22       49.44       81.66     31.58 o
  -3   4  22        9.60       24.21     39.95 o
  -2   4  22       68.85      108.88     35.91 o
  -1   4  22       22.85       47.51     31.10 o
  -9   0  23      180.18      242.75     45.65 o
  -7   0  23       96.51       75.05     47.80 o
  -5   0  23       16.18       39.95     34.73 o
  -3   0  23        3.33      -22.78     27.26 o
  -1   0  23      178.62      145.63     55.26 o
   1   0  23      391.26      417.09     81.78 o
   3   0  23       79.54       57.50     41.07 o
 -10   1  23      178.35      282.18     41.01 o
  -9   1  23        2.46       -5.97     20.68 o
  -8   1  23       64.82       41.25     23.08 o
  -7   1  23       43.76       -1.48     25.21 o
  -6   1  23       73.62       92.44     31.42 o
  -5   1  23       44.36       31.38     26.26 o
  -4   1  23      240.60      233.95     57.96 o
  -3   1  23      122.39       59.72     34.95 o
  -2   1  23       28.63        2.14     23.13 o
  -1   1  23      157.25      208.34     37.52 o
   0   1  23       79.55       25.87     30.63 o
   1   1  23       32.75       16.73     27.54 o
   2   1  23        0.06       15.25     48.36 o
   3   1  23       23.08        8.80     24.82 o
  -9   2  23        3.73       17.99     28.50 o
  -8   2  23       41.34       84.71     37.22 o
  -7   2  23       13.67       -2.57     24.64 o
  -6   2  23       43.53       29.52     26.16 o
  -5   2  23        2.19       32.29     32.30 o
  -4   2  23       43.94        9.31     22.74 o
  -3   2  23       13.77       71.55     27.61 o
  -2   2  23        0.48       22.30     24.49 o
  -1   2  23        9.81       32.93     26.49 o
   0   2  23       23.49       56.69     28.76 o
   1   2  23       67.37       21.51     27.71 o
   2   2  23        5.21       16.89     26.17 o
  -7   3  23        5.35      178.61    250.18 o
  -6   3  23       13.01        1.54     26.90 o
  -5   3  23       32.57       34.42     29.08 o
  -4   3  23       15.54       15.04     25.83 o
  -3   3  23      357.33      446.62     88.68 o
  -2   3  23       67.38       72.34     35.09 o
  -1   3  23      249.74      241.86     88.50 o
   0   3  23        0.21       41.71     30.50 o
  -8   0  24      156.64      277.44     68.33 o
  -6   0  24       27.50       28.75     42.57 o
  -4   0  24       16.49       23.52     34.73 o
  -2   0  24        0.05      -26.14     26.14 o
   0   0  24      352.63      303.21     77.30 o
  -8   1  24       10.53       23.84     23.20 o
  -7   1  24        0.04      -19.11     38.09 o
  -6   1  24       11.35      -20.17     45.93 o
  -5   1  24        9.37       16.71     26.37 o
  -4   1  24       27.41       45.16     27.87 o
  -3   1  24       61.91       47.84     33.72 o
  -2   1  24       80.13       58.63     29.89 o
  -1   1  24       15.61       36.09     30.33 o
   0   1  24       17.24      -23.15     23.15 o
   1   1  24       74.00       68.94     40.89 o
  -6   2  24        5.46       29.71     30.01 o
  -5   2  24       80.18      100.82     39.61 o
  -4   2  24        8.96       12.99     26.99 o
  -3   2  24      123.88      200.91     56.76 o
  -2   2  24       10.12       47.23     32.49 o
  -1   2  24       60.38       69.57     40.25 o
  -3   0  25        0.09      190.44     64.23 o
 
